# Supplementary material for: 4,4′-[Ethylenebis(nitrilomethylidyne)]dibenzonitrile
Source: Acta Crystallogr Sect E Struct Rep Online. 2009 Mar 6;65(Pt 4):o682–3. doi: 10.1107/S1600536809007284 (PMC2969074; doi:10.1107/S1600536809007284)
Supplement: Supplementary file 2 [file e-65-0o682-Isup2.hkl]

# 
# h,k,l, Fc-squared, Fo-squared, sigma(Fo-squared) and status flag 
# 
data_I
_shelx_title ' hk7_0m in P-1  (100K)' 
_shelx_refln_list_code          4 
_shelx_F_calc_maximum       68.49 
_exptl_crystal_F_000       150.00 
_reflns_d_resolution_high  0.6614 
 
loop_ 
 _symmetry_equiv_pos_as_xyz 
 'x, y, z' 
 '-x, -y, -z' 
 
_cell_length_a     4.6843 
_cell_length_b     6.9872 
_cell_length_c    11.6208 
_cell_angle_alpha  78.147 
_cell_angle_beta   87.462 
_cell_angle_gamma  74.081 
 
_shelx_F_squared_multiplier     1.000 
 
loop_ 
 _refln_index_h 
 _refln_index_k 
 _refln_index_l 
 _refln_F_squared_calc 
 _refln_F_squared_meas 
 _refln_F_squared_sigma 
 _refln_observed_status 
   1   0   0       82.35       86.43      2.37 o 
   2   0   0       99.25      104.83      3.16 o 
   3   0   0        0.89        1.26      0.46 o 
   4   0   0      106.02      108.38      4.01 o 
   5   0   0        0.05        0.33      0.48 o 
   6   0   0        0.10       -0.24      0.64 o 
  -6   1   0       19.06       18.59      1.07 o 
  -4   1   0        5.93        6.86      0.47 o 
  -3   1   0        9.76        9.95      0.34 o 
  -2   1   0      197.04      216.92      2.83 o 
  -1   1   0     4027.62     4101.94     34.88 o 
   0   1   0      350.36      343.78      4.32 o 
   1   1   0       47.98       47.12      0.58 o 
   2   1   0       59.92       70.18      2.37 o 
   3   1   0      242.42      280.86      7.66 o 
   4   1   0        6.44        7.66      0.66 o 
   5   1   0       23.61       23.85      1.53 o 
  -6   2   0        0.00        0.39      0.46 o 
  -5   2   0        0.91        1.28      0.56 o 
  -4   2   0        1.30        1.00      0.22 o 
  -3   2   0       58.46       62.39      1.19 o 
  -2   2   0       11.82       15.12      0.71 o 
  -1   2   0       45.44       53.05      0.92 o 
   0   2   0      105.28      119.32      1.15 o 
   1   2   0       54.78       67.51      0.80 o 
   2   2   0       59.81       68.41      0.75 o 
   3   2   0        0.76        0.55      0.10 o 
   4   2   0        3.00        3.20      0.50 o 
   5   2   0       11.57       14.80      1.53 o 
  -5   3   0        1.03        1.42      0.71 o 
  -4   3   0       10.22       11.23      1.20 o 
  -3   3   0       11.44       11.17      0.48 o 
  -2   3   0       22.59       22.68      0.49 o 
  -1   3   0        0.07        0.14      0.09 o 
   0   3   0       45.46       48.69      0.61 o 
   1   3   0       12.31       15.16      0.27 o 
   2   3   0       17.22       17.48      0.51 o 
   3   3   0       90.29       99.33      1.17 o 
   4   3   0      145.68      157.60      2.67 o 
   5   3   0       39.39       40.43      1.61 o 
  -5   4   0       29.90       27.54      2.22 o 
  -4   4   0        2.31        1.79      0.79 o 
  -3   4   0        2.53        2.57      0.41 o 
  -2   4   0       36.27       38.56      1.08 o 
  -1   4   0      106.04      114.45      1.51 o 
   0   4   0       50.35       56.95      0.74 o 
   1   4   0       62.21       53.29      0.66 o 
   2   4   0       27.88       33.06      0.56 o 
   3   4   0      613.61      614.54      7.98 o 
   4   4   0       20.51       19.11      0.89 o 
   5   4   0       13.06       12.75      0.92 o 
   6   4   0        0.17        0.54      0.42 o 
   7   4   0       15.26       15.11      1.11 o 
  -5   5   0        3.79        3.60      1.19 o 
  -4   5   0       18.36       19.44      2.01 o 
  -3   5   0        0.93        0.92      0.50 o 
  -2   5   0       69.18       74.59      1.81 o 
  -1   5   0       22.75       23.39      1.25 o 
   0   5   0        0.01        0.00      0.10 o 
   1   5   0        2.65        3.00      0.20 o 
   2   5   0      614.02      602.98      6.88 o 
   3   5   0      309.77      302.82      4.34 o 
   4   5   0        9.11        9.23      0.69 o 
   5   5   0        1.78        1.85      0.56 o 
   6   5   0        6.34        6.07      0.85 o 
  -4   6   0       46.08       50.71      3.37 o 
  -3   6   0        7.60        6.66      1.33 o 
  -2   6   0        0.15        0.53      0.43 o 
  -1   6   0        4.08        3.79      0.40 o 
   0   6   0        8.57        8.17      0.37 o 
   1   6   0       68.11       67.69      1.16 o 
   2   6   0      118.53      112.08      1.75 o 
   3   6   0       34.14       34.10      1.33 o 
   4   6   0        0.02        0.27      0.34 o 
   5   6   0        0.56        0.36      0.52 o 
   6   6   0       14.24       15.24      1.39 o 
  -3   7   0        1.49        1.06      1.01 o 
  -2   7   0        1.49        1.91      0.61 o 
  -1   7   0        1.87        2.26      0.68 o 
   0   7   0        0.05       -0.26      0.19 o 
   1   7   0        0.04       -0.24      0.25 o 
   2   7   0        2.86        2.81      0.32 o 
   3   7   0        1.31        1.34      0.32 o 
   4   7   0        1.61        0.75      0.62 o 
   5   7   0        1.33        0.72      0.64 o 
   6   7   0       10.43        8.83      1.24 o 
  -2   8   0        4.10        4.05      0.98 o 
  -1   8   0        2.81        3.05      0.85 o 
   0   8   0        0.03        0.18      0.26 o 
   1   8   0        0.12        0.17      0.39 o 
   2   8   0       23.17       22.68      1.12 o 
   3   8   0        0.51        0.24      0.38 o 
   4   8   0        0.23        0.31      0.62 o 
   5   8   0       27.07       24.35      2.01 o 
  -1   9   0        4.18        4.40      0.96 o 
   0   9   0        0.99        0.36      0.58 o 
   1   9   0       91.03       97.69      2.27 o 
   2   9   0        4.54        2.98      0.72 o 
   3   9   0        0.08        0.02      0.50 o 
   4   9   0       17.55       17.21      1.96 o 
   5   9   0       53.47       58.43      3.43 o 
   1  10   0        6.05        8.30      0.67 o 
   2  10   0        0.10        0.19      0.58 o 
   3  10   0       13.19       13.52      1.36 o 
  -3 -10   1        3.15        2.29      0.80 o 
  -2 -10   1        3.61        3.20      0.78 o 
  -1 -10   1        0.06        0.06      0.40 o 
  -4  -9   1       15.12       12.93      1.74 o 
  -3  -9   1        5.56        5.35      0.93 o 
  -2  -9   1        4.29        3.82      0.75 o 
  -1  -9   1        7.13        7.29      0.62 o 
   0  -9   1        4.90        3.73      0.84 o 
   1  -9   1        7.30        8.76      1.22 o 
  -5  -8   1       16.33       14.40      1.64 o 
  -4  -8   1        0.01        0.15      0.65 o 
  -3  -8   1        4.40        3.00      0.61 o 
  -2  -8   1       82.03       86.72      3.01 o 
  -1  -8   1        0.12        0.55      0.28 o 
   0  -8   1       13.04       12.71      1.04 o 
   1  -8   1       20.59       20.79      1.54 o 
   2  -8   1       16.46       17.15      1.60 o 
  -6  -7   1       20.09       16.76      1.63 o 
  -5  -7   1       22.10       22.40      1.78 o 
  -4  -7   1        3.03        3.11      0.85 o 
  -3  -7   1       50.91       51.67      1.30 o 
  -2  -7   1        0.19        0.54      0.23 o 
  -1  -7   1       16.61       14.15      0.61 o 
   0  -7   1       85.33       85.84      1.70 o 
   1  -7   1       14.77       11.76      0.86 o 
   2  -7   1        2.01        3.20      1.48 o 
   3  -7   1        2.78        2.65      1.28 o 
  -6  -6   1       55.62       57.98      2.74 o 
  -5  -6   1        7.20        7.94      1.05 o 
  -4  -6   1        0.35        0.16      0.32 o 
  -3  -6   1        0.47        0.03      0.22 o 
  -2  -6   1      352.29      349.51      4.33 o 
  -1  -6   1       46.99       44.79      1.45 o 
   0  -6   1        0.29        0.54      0.18 o 
   1  -6   1       10.46       10.18      0.57 o 
   2  -6   1        0.02        0.42      0.40 o 
   3  -6   1       11.02       14.25      1.89 o 
   4  -6   1        3.63        5.62      1.45 o 
  -6  -5   1        0.43        0.79      0.50 o 
  -5  -5   1        8.53        9.56      1.00 o 
  -4  -5   1        8.91        8.84      1.14 o 
  -3  -5   1      292.96      294.54      5.28 o 
  -2  -5   1       19.55       20.52      0.56 o 
  -1  -5   1       17.37       16.72      0.46 o 
   0  -5   1        1.16        0.86      0.15 o 
   1  -5   1        8.46       10.11      0.50 o 
   2  -5   1       17.73       18.93      0.85 o 
   3  -5   1       23.28       19.97      1.86 o 
   4  -5   1        8.09        6.90      1.38 o 
  -6  -4   1        2.15        2.39      0.55 o 
  -5  -4   1       13.72       14.42      0.99 o 
  -4  -4   1        2.00        2.18      0.36 o 
  -3  -4   1       59.84       59.57      1.19 o 
  -2  -4   1        0.28        0.11      0.08 o 
  -1  -4   1        8.61        8.84      0.24 o 
   0  -4   1        4.96        4.83      0.20 o 
   1  -4   1      141.93      152.10      2.04 o 
   2  -4   1        0.96        0.43      0.21 o 
   3  -4   1        3.49        4.19      0.56 o 
   4  -4   1        1.11        1.08      0.69 o 
   5  -4   1        2.84        3.91      1.13 o 
  -5  -3   1        8.69       10.37      1.38 o 
  -4  -3   1       53.73       56.84      1.10 o 
  -3  -3   1       15.81       13.38      0.35 o 
  -2  -3   1       15.54       18.12      0.35 o 
  -1  -3   1        2.62        4.50      0.13 o 
   0  -3   1      300.78      343.24      3.09 o 
   1  -3   1      336.02      365.90      4.32 o 
   2  -3   1       30.28       33.03      0.75 o 
   3  -3   1       84.18       92.95      1.66 o 
   4  -3   1       47.37       48.28      2.46 o 
   5  -3   1        2.84        3.30      0.88 o 
  -5  -2   1        1.05        1.70      0.72 o 
  -4  -2   1       12.85       16.14      1.59 o 
  -3  -2   1      111.96      136.45      2.13 o 
  -2  -2   1        2.77        1.94      0.13 o 
  -1  -2   1        0.95        1.10      0.08 o 
   0  -2   1     1385.78     1363.45     10.80 o 
   1  -2   1      175.67      195.32      2.37 o 
   2  -2   1      122.13      129.72      1.72 o 
   3  -2   1      119.03      124.71      1.96 o 
   4  -2   1       10.31       11.11      0.56 o 
   5  -2   1        2.65        1.92      0.64 o 
   6  -2   1        6.90        8.37      1.12 o 
  -5  -1   1        9.66       10.59      0.89 o 
  -4  -1   1      180.39      189.60      5.50 o 
  -3  -1   1       17.59       19.65      0.86 o 
  -2  -1   1       12.04       10.93      0.53 o 
  -1  -1   1      224.59      215.18      1.81 o 
   0  -1   1     1497.09     1429.12     13.93 o 
   1  -1   1       25.15       31.12      0.41 o 
   2  -1   1       29.55       28.95      0.46 o 
   3  -1   1       12.35       16.87      0.43 o 
   4  -1   1        1.30        0.77      0.17 o 
   5  -1   1        3.99        3.71      0.62 o 
   6  -1   1        0.11        0.34      0.46 o 
  -6   0   1        6.34        5.71      1.19 o 
  -5   0   1       62.04       55.97      2.03 o 
  -4   0   1        0.69        0.36      0.43 o 
  -3   0   1        1.22        0.76      0.42 o 
  -2   0   1        1.18        0.92      0.35 o 
  -1   0   1      334.58      344.14      9.34 o 
   1   0   1      148.88      153.33      2.23 o 
   2   0   1       23.16       26.94      1.17 o 
   3   0   1        4.78        5.92      0.70 o 
   4   0   1        0.17        0.21      0.28 o 
   5   0   1        0.32       -0.12      0.45 o 
   6   0   1        4.71        3.32      1.00 o 
  -6   1   1        9.63        7.67      1.38 o 
  -5   1   1       13.27       14.54      1.49 o 
  -4   1   1        2.55        2.20      0.30 o 
  -3   1   1        0.47        0.56      0.11 o 
  -2   1   1        0.68        0.82      0.10 o 
  -1   1   1     1894.26     1976.27     17.99 o 
   0   1   1        7.19        7.18      0.13 o 
   1   1   1      228.29      254.42      2.85 o 
   2   1   1       31.49       40.26      1.53 o 
   3   1   1       48.83       61.47      2.33 o 
   4   1   1       65.05       75.25      2.96 o 
  -6   2   1        1.94        1.63      0.63 o 
  -5   2   1        0.02        0.41      0.47 o 
  -4   2   1       10.31       11.40      0.69 o 
  -3   2   1       35.75       37.64      1.04 o 
  -2   2   1      520.66      589.94      6.59 o 
  -1   2   1      138.32      150.58      1.54 o 
   0   2   1        0.02        0.05      0.04 o 
   1   2   1        0.23        0.10      0.06 o 
   2   2   1      279.41      352.60      3.89 o 
   3   2   1      385.61      459.03      6.61 o 
   4   2   1       10.77       11.64      0.73 o 
   5   2   1        0.86        0.78      0.61 o 
  -5   3   1       17.22       17.50      1.58 o 
  -4   3   1       70.91       74.35      2.42 o 
  -3   3   1        0.00       -0.12      0.15 o 
  -2   3   1       23.18       28.89      0.55 o 
  -1   3   1      448.03      477.46      6.73 o 
   0   3   1       40.00       41.41      0.54 o 
   1   3   1       47.86       54.11      0.61 o 
   2   3   1      285.83      346.42      3.71 o 
   3   3   1        0.02        0.07      0.08 o 
   4   3   1       16.08       16.39      0.68 o 
   5   3   1        5.71        4.58      0.57 o 
  -5   4   1       13.78       16.01      1.75 o 
  -4   4   1       34.88       34.28      2.82 o 
  -3   4   1       29.63       31.10      1.13 o 
  -2   4   1      262.81      286.76      4.68 o 
  -1   4   1        1.02        1.78      0.18 o 
   0   4   1        1.88        1.75      0.14 o 
   1   4   1       70.05       80.66      1.19 o 
   2   4   1      189.36      191.84      2.06 o 
   3   4   1       29.27       30.40      0.80 o 
   4   4   1       47.73       47.40      1.20 o 
   5   4   1       35.54       33.81      1.56 o 
   6   4   1        0.04       -0.18      0.37 o 
  -5   5   1       10.08        8.95      1.62 o 
  -4   5   1       20.13       21.59      2.11 o 
  -3   5   1       24.73       22.56      2.54 o 
  -2   5   1        0.39        0.58      0.35 o 
  -1   5   1        5.39        5.35      0.43 o 
   0   5   1       42.18       43.96      0.76 o 
   1   5   1      101.07       97.19      1.21 o 
   2   5   1      146.32      140.91      1.98 o 
   3   5   1       10.08        9.30      0.60 o 
   4   5   1        0.20        0.00      0.22 o 
   5   5   1        1.00        1.52      0.53 o 
   6   5   1        6.59        7.50      0.93 o 
  -4   6   1        0.56        1.12      0.97 o 
  -3   6   1        0.65        1.39      0.61 o 
  -2   6   1        7.13        7.06      1.96 o 
  -1   6   1        3.53        4.14      0.40 o 
   0   6   1        8.45        9.12      0.39 o 
   1   6   1      157.95      155.20      1.95 o 
   2   6   1      215.86      208.39      2.81 o 
   3   6   1        0.00       -0.07      0.19 o 
   4   6   1       17.64       16.73      1.35 o 
   5   6   1        7.41       10.54      1.18 o 
   6   6   1       31.29       36.46      2.10 o 
  -3   7   1        0.09       -0.57      0.74 o 
  -2   7   1        5.06        3.66      0.71 o 
  -1   7   1        5.82        5.14      0.70 o 
   0   7   1        3.78        3.27      0.60 o 
   1   7   1      336.68      328.35      4.97 o 
   2   7   1        0.58        0.55      0.21 o 
   3   7   1       11.41       10.22      0.53 o 
   4   7   1        0.76       -0.11      0.46 o 
   5   7   1      119.91      133.79      5.04 o 
   6   7   1        1.28        1.69      0.76 o 
  -2   8   1        7.34        7.02      0.95 o 
  -1   8   1       40.76       46.38      2.32 o 
   0   8   1       61.48       59.19      2.12 o 
   1   8   1       18.72       17.57      0.72 o 
   2   8   1        7.19        8.19      0.74 o 
   3   8   1        8.64        8.90      0.78 o 
   4   8   1       88.66       87.70      3.96 o 
   5   8   1        0.94        0.99      0.79 o 
  -1   9   1        2.69        2.71      0.90 o 
   0   9   1       10.62       11.02      1.19 o 
   1   9   1       15.84       16.38      0.82 o 
   2   9   1        1.34        0.83      0.56 o 
   3   9   1       18.69       16.11      1.30 o 
   4   9   1        7.77        8.31      1.46 o 
   5   9   1        2.12        1.57      0.89 o 
   0  10   1        0.16        0.48      0.67 o 
   1  10   1        0.12        0.48      0.41 o 
   2  10   1        0.16       -0.42      0.48 o 
   3  10   1        1.02        1.91      0.73 o 
  -2 -10   2        0.07       -0.58      0.54 o 
  -4  -9   2        0.40        0.09      0.89 o 
  -3  -9   2        1.40        2.67      0.78 o 
  -2  -9   2       15.89       18.96      1.34 o 
  -1  -9   2        3.96        3.92      0.50 o 
   0  -9   2       20.91       19.35      1.49 o 
   1  -9   2        2.08        2.63      0.86 o 
  -5  -8   2        0.63        0.70      0.68 o 
  -4  -8   2        2.84        1.87      0.88 o 
  -3  -8   2        7.11        8.07      0.78 o 
  -2  -8   2       58.83       59.45      2.34 o 
  -1  -8   2        3.41        3.65      0.38 o 
   0  -8   2        2.39        1.97      0.39 o 
   1  -8   2       11.23        9.79      1.17 o 
   2  -8   2        0.48        1.82      0.84 o 
  -6  -7   2        3.00        1.71      0.87 o 
  -5  -7   2        0.15        0.01      0.55 o 
  -4  -7   2        0.01        0.25      0.54 o 
  -3  -7   2       15.31       14.45      0.77 o 
  -2  -7   2        4.62        2.87      0.47 o 
  -1  -7   2        0.95        0.85      0.26 o 
   0  -7   2        0.23        0.30      0.23 o 
   1  -7   2        0.00        0.33      0.38 o 
   2  -7   2        0.01        0.53      0.51 o 
   3  -7   2        0.60        0.80      1.02 o 
  -6  -6   2        7.81        8.78      1.14 o 
  -5  -6   2        1.29        1.90      0.63 o 
  -4  -6   2        0.41        0.26      0.34 o 
  -3  -6   2        0.05        0.04      0.24 o 
  -2  -6   2       28.57       27.09      0.89 o 
  -1  -6   2       40.14       35.72      0.79 o 
   0  -6   2        1.45        1.06      0.23 o 
   1  -6   2        2.40        2.32      0.34 o 
   2  -6   2        1.58        1.29      0.39 o 
   3  -6   2       20.29       20.58      2.20 o 
   4  -6   2       47.26       49.97      3.47 o 
  -6  -5   2        7.70        5.16      0.81 o 
  -5  -5   2        0.36        0.46      0.38 o 
  -4  -5   2       27.29       25.10      0.97 o 
  -3  -5   2      412.99      396.84      6.42 o 
  -2  -5   2       10.02        9.99      0.40 o 
  -1  -5   2        1.42        1.91      0.20 o 
   0  -5   2       26.70       21.82      0.52 o 
   1  -5   2        0.23        0.34      0.20 o 
   2  -5   2        2.40        2.45      0.55 o 
   3  -5   2       96.15      106.07      4.68 o 
   4  -5   2      123.81      130.28      5.60 o 
  -6  -4   2        0.51        0.21      0.39 o 
  -5  -4   2        8.61        7.59      0.77 o 
  -4  -4   2      655.55      671.46     10.12 o 
  -3  -4   2       72.13       68.76      1.62 o 
  -2  -4   2       19.62       19.53      0.38 o 
  -1  -4   2       40.08       41.84      0.60 o 
   0  -4   2       47.28       54.12      0.78 o 
   1  -4   2       30.08       35.04      1.38 o 
   2  -4   2        2.35        3.05      0.52 o 
   3  -4   2       98.39       96.41      2.14 o 
   4  -4   2        5.17        2.93      0.94 o 
   5  -4   2        0.18       -0.17      0.71 o 
  -6  -3   2        7.06        8.72      1.52 o 
  -5  -3   2      131.22      146.69      3.33 o 
  -4  -3   2      103.12      110.16      2.25 o 
  -3  -3   2        1.16        1.18      0.14 o 
  -2  -3   2       18.55       12.43      0.29 o 
  -1  -3   2      109.45      127.84      1.20 o 
   0  -3   2       41.48       46.32      0.58 o 
   1  -3   2       50.69       53.93      0.84 o 
   2  -3   2        2.52        2.00      0.27 o 
   3  -3   2        0.10        0.33      0.23 o 
   4  -3   2       15.77       15.54      0.94 o 
   5  -3   2        2.24        2.32      0.86 o 
  -6  -2   2        1.18        2.52      1.09 o 
  -5  -2   2       44.19       46.75      1.77 o 
  -4  -2   2       58.21       62.10      1.10 o 
  -3  -2   2       73.56       76.19      1.21 o 
  -2  -2   2       65.40       69.94      0.85 o 
  -1  -2   2        0.79        1.78      0.09 o 
   0  -2   2       86.16       81.32      0.93 o 
   1  -2   2      128.63      140.15      2.05 o 
   2  -2   2      187.27      209.04      2.34 o 
   3  -2   2       19.40       20.45      0.66 o 
   4  -2   2       18.79       20.34      0.84 o 
   5  -2   2        0.00        0.78      0.55 o 
   6  -2   2        1.84        1.10      0.71 o 
  -5  -1   2       17.36       16.34      1.10 o 
  -4  -1   2       84.71       84.80      2.58 o 
  -3  -1   2        1.15        0.80      0.29 o 
  -2  -1   2        6.80        6.21      0.21 o 
  -1  -1   2      795.08      799.20      6.41 o 
   0  -1   2     1553.24     1569.22     14.22 o 
   1  -1   2      681.70      709.92      7.11 o 
   2  -1   2       21.94       22.69      0.46 o 
   3  -1   2       48.61       57.13      0.98 o 
   4  -1   2        1.10        0.73      0.20 o 
   5  -1   2       17.23       18.13      0.95 o 
   6  -1   2       21.13       15.87      1.29 o 
  -6   0   2        0.04        0.23      0.61 o 
  -5   0   2      104.16       97.75      2.85 o 
  -4   0   2       22.74       22.79      1.13 o 
  -3   0   2       45.82       49.84      1.72 o 
  -2   0   2       89.96      100.61      1.79 o 
  -1   0   2     3587.90     3681.41     32.79 o 
   0   0   2      682.58      655.59      5.95 o 
   1   0   2       96.16       96.12      1.08 o 
   2   0   2        1.53        1.87      0.10 o 
   3   0   2       16.76       17.13      0.44 o 
   4   0   2        2.72        1.77      0.83 o 
   5   0   2       27.19       24.50      1.76 o 
  -6   1   2       29.72       30.23      2.33 o 
  -5   1   2       19.30       17.87      2.66 o 
  -4   1   2        2.64        2.49      0.57 o 
  -3   1   2        0.94        1.59      0.16 o 
  -2   1   2      836.87      944.48     10.25 o 
  -1   1   2     4690.40     4821.04     38.30 o 
   0   1   2       46.52       40.90      0.57 o 
   1   1   2       63.55       76.02      0.88 o 
   2   1   2       39.24       45.41      0.84 o 
   3   1   2       77.34       94.76      2.35 o 
   4   1   2        3.92        3.59      0.44 o 
   5   1   2       14.61       14.59      0.67 o 
  -6   2   2        2.39        1.26      0.59 o 
  -5   2   2        1.92        2.05      0.66 o 
  -4   2   2        0.00        0.11      0.26 o 
  -3   2   2        0.00        0.03      0.13 o 
  -2   2   2      759.01      823.85      9.05 o 
  -1   2   2        0.18        0.16      0.05 o 
   0   2   2       68.29       73.92      0.69 o 
   1   2   2       17.21       18.53      0.34 o 
   2   2   2      350.95      427.76      8.99 o 
   3   2   2       40.25       43.66      0.86 o 
   4   2   2       77.22       86.40      1.35 o 
   5   2   2       30.01       31.02      1.25 o 
  -5   3   2        1.32        1.47      0.56 o 
  -4   3   2       18.64       17.09      1.07 o 
  -3   3   2       28.04       29.20      1.26 o 
  -2   3   2       14.65       14.93      0.37 o 
  -1   3   2        4.02        3.57      0.18 o 
   0   3   2       24.23       26.86      0.36 o 
   1   3   2      115.89      130.74      1.15 o 
   2   3   2      442.67      495.42      5.65 o 
   3   3   2       68.60       74.52      1.09 o 
   4   3   2       24.86       24.17      1.11 o 
   5   3   2       12.15       14.05      0.89 o 
  -5   4   2        1.19        0.50      0.60 o 
  -4   4   2        3.70        3.56      0.69 o 
  -3   4   2        2.15        2.77      0.48 o 
  -2   4   2       56.85       60.72      1.24 o 
  -1   4   2       10.81       12.42      0.38 o 
   0   4   2        6.01        5.57      0.26 o 
   1   4   2      189.44      207.40      2.02 o 
   2   4   2       31.31       33.82      0.58 o 
   3   4   2        7.08        5.99      0.46 o 
   4   4   2       53.63       53.47      1.33 o 
   5   4   2       43.24       41.45      1.50 o 
   6   4   2        1.47        1.09      0.44 o 
   7   4   2        0.30        0.33      0.48 o 
  -5   5   2        1.73        1.35      1.03 o 
  -4   5   2        2.18        1.69      0.67 o 
  -3   5   2      110.33      113.09      3.30 o 
  -2   5   2       26.40       28.35      1.35 o 
  -1   5   2        2.79        3.08      0.34 o 
   0   5   2        2.66        4.10      0.24 o 
   1   5   2       68.60       64.67      0.86 o 
   2   5   2      289.22      272.70      3.41 o 
   3   5   2        8.27        7.98      0.48 o 
   4   5   2       49.77       43.26      1.25 o 
   5   5   2        0.52        0.84      0.47 o 
   6   5   2       14.20       15.91      1.26 o 
  -4   6   2       16.51       17.96      2.13 o 
  -3   6   2       17.93       17.21      1.35 o 
  -2   6   2        5.93        5.10      0.76 o 
  -1   6   2        1.39        0.80      0.54 o 
   0   6   2       25.10       26.17      0.64 o 
   1   6   2      346.93      342.96      3.77 o 
   2   6   2      147.53      139.61      2.07 o 
   3   6   2        0.64        0.27      0.22 o 
   4   6   2        4.92        4.68      0.61 o 
   5   6   2       19.08       18.15      1.45 o 
   6   6   2        0.00       -0.14      0.54 o 
  -3   7   2        0.05       -0.02      0.61 o 
  -2   7   2        1.08        1.44      0.59 o 
  -1   7   2        0.51        0.29      0.45 o 
   0   7   2       51.56       50.96      1.20 o 
   1   7   2        9.93        9.36      0.59 o 
   2   7   2       13.07       10.70      0.61 o 
   3   7   2        0.02        0.06      0.24 o 
   4   7   2        2.36        2.80      0.83 o 
   5   7   2        1.93        1.29      0.70 o 
   6   7   2        3.34        3.23      0.93 o 
  -2   8   2        1.06        1.41      0.66 o 
  -1   8   2        6.93        7.29      1.10 o 
   0   8   2       35.62       36.51      1.65 o 
   1   8   2       17.07       18.49      0.75 o 
   2   8   2        4.91        5.44      0.55 o 
   3   8   2        0.06       -0.23      0.35 o 
   4   8   2       33.00       32.82      2.28 o 
   5   8   2        0.09       -0.44      0.60 o 
  -1   9   2       22.39       25.26      1.81 o 
   0   9   2       29.94       28.23      1.72 o 
   1   9   2        4.61        4.52      0.51 o 
   2   9   2        0.17        0.48      0.51 o 
   3   9   2       38.10       37.24      1.95 o 
   4   9   2        0.64        0.57      0.76 o 
   5   9   2        0.58        0.40      0.79 o 
   0  10   2       37.68       36.28      2.10 o 
   1  10   2        0.20        0.30      0.37 o 
   2  10   2       11.59        9.27      1.06 o 
   3  10   2        0.02       -0.38      0.54 o 
  -4  -9   3        1.16        0.43      0.94 o 
  -3  -9   3        0.07       -0.13      0.57 o 
  -2  -9   3        0.51        0.21      0.52 o 
  -1  -9   3        3.64        3.75      0.51 o 
   0  -9   3        0.41        0.80      0.61 o 
  -5  -8   3        4.71        4.18      1.13 o 
  -4  -8   3        0.87        0.30      0.73 o 
  -3  -8   3       19.39       21.52      1.18 o 
  -2  -8   3        5.61        4.61      0.76 o 
  -1  -8   3        7.88        8.40      0.61 o 
   0  -8   3        6.49        4.80      0.49 o 
   1  -8   3        0.21        0.17      0.61 o 
   2  -8   3        8.01        8.31      1.25 o 
  -5  -7   3        1.17        2.42      0.88 o 
  -4  -7   3       28.33       27.50      2.04 o 
  -3  -7   3      119.02      122.79      4.06 o 
  -2  -7   3       14.54       14.09      0.86 o 
  -1  -7   3       83.94       79.27      1.39 o 
   0  -7   3       13.53        9.87      0.54 o 
   1  -7   3       36.20       33.11      2.58 o 
   2  -7   3        1.03        1.50      0.57 o 
   3  -7   3        0.19        0.17      0.97 o 
  -6  -6   3        0.01        0.17      0.61 o 
  -5  -6   3        0.57        0.30      0.54 o 
  -4  -6   3      100.00      100.88      3.98 o 
  -3  -6   3       43.99       39.77      1.36 o 
  -2  -6   3       44.45       44.71      2.10 o 
  -1  -6   3       23.30       18.43      0.54 o 
   0  -6   3       44.45       38.81      1.01 o 
   1  -6   3        0.80        0.40      0.27 o 
   2  -6   3        9.52        8.93      0.81 o 
   3  -6   3        2.39        1.85      0.96 o 
   4  -6   3       74.87       83.87      4.68 o 
  -6  -5   3        1.88        2.24      0.67 o 
  -5  -5   3        9.45        7.53      0.94 o 
  -4  -5   3       50.69       49.68      2.24 o 
  -3  -5   3       15.08       13.43      0.72 o 
  -2  -5   3        2.89        1.36      0.20 o 
  -1  -5   3        6.70        4.05      0.23 o 
   0  -5   3        2.68        2.31      0.22 o 
   1  -5   3        5.65        4.84      0.28 o 
   2  -5   3        0.00        0.12      0.21 o 
   3  -5   3       12.18       13.64      1.05 o 
   4  -5   3        0.77        0.49      0.85 o 
  -6  -4   3        0.05        0.07      0.39 o 
  -5  -4   3        0.00        0.02      0.36 o 
  -4  -4   3        7.79        7.79      0.53 o 
  -3  -4   3       10.34        8.64      0.42 o 
  -2  -4   3        4.51        4.01      0.31 o 
  -1  -4   3        0.06        0.19      0.10 o 
   0  -4   3        0.10        0.21      0.10 o 
   1  -4   3        8.08       10.29      0.47 o 
   2  -4   3       73.68       77.79      1.81 o 
   3  -4   3        0.91        0.45      0.55 o 
   4  -4   3        5.42        4.54      1.12 o 
   5  -4   3        0.85        0.57      0.84 o 
  -6  -3   3       13.78       14.85      0.87 o 
  -5  -3   3       27.44       25.75      1.07 o 
  -4  -3   3       92.61       96.71      1.52 o 
  -3  -3   3        2.39        2.31      0.19 o 
  -2  -3   3        4.01        5.09      0.19 o 
  -1  -3   3        7.57       10.29      0.22 o 
   0  -3   3      400.70      450.85      4.03 o 
   1  -3   3       95.08       99.56      1.54 o 
   2  -3   3        0.71        0.42      0.18 o 
   3  -3   3        0.13        0.31      0.21 o 
   4  -3   3        7.24        8.08      1.49 o 
   5  -3   3        2.46        3.74      0.98 o 
  -6  -2   3       17.00       16.91      2.05 o 
  -5  -2   3      105.76      110.07      3.79 o 
  -4  -2   3        5.33        5.65      0.41 o 
  -3  -2   3        0.82        0.31      0.09 o 
  -2  -2   3       28.34       33.22      0.52 o 
  -1  -2   3     1001.00     1069.58      9.13 o 
   0  -2   3       38.72       39.26      0.46 o 
   1  -2   3        2.99        2.70      0.24 o 
   2  -2   3       77.85       88.40      1.18 o 
   3  -2   3      111.74      119.16      2.27 o 
   4  -2   3        0.31       -0.09      0.29 o 
   5  -2   3        1.65        2.04      0.72 o 
   6  -2   3        4.61        4.03      0.99 o 
  -6  -1   3       27.83       29.41      2.45 o 
  -5  -1   3       67.54       70.82      2.34 o 
  -4  -1   3        0.08        0.43      0.30 o 
  -3  -1   3        7.58        6.94      0.32 o 
  -2  -1   3      120.60      133.86      1.42 o 
  -1  -1   3      209.76      209.16      1.82 o 
   0  -1   3       10.87        8.84      0.16 o 
   1  -1   3       61.72       62.15      0.91 o 
   2  -1   3      386.79      436.59      4.49 o 
   3  -1   3        1.83        1.47      0.19 o 
   4  -1   3        2.65        2.27      0.30 o 
   5  -1   3        1.54        1.79      0.46 o 
   6  -1   3       26.05       21.19      1.56 o 
  -6   0   3       49.15       46.00      2.09 o 
  -5   0   3        2.93        2.44      0.60 o 
  -4   0   3        7.51        6.52      1.31 o 
  -3   0   3        0.31        0.61      0.11 o 
  -2   0   3        0.23        0.44      0.08 o 
  -1   0   3       26.79       26.86      0.31 o 
   0   0   3      160.18      178.06      1.62 o 
   1   0   3      328.81      344.34      3.56 o 
   2   0   3       22.51       22.34      0.44 o 
   3   0   3        7.94        8.46      0.27 o 
   4   0   3        2.48        2.26      0.26 o 
   5   0   3        0.15       -0.09      0.27 o 
   6   0   3        2.59        2.27      0.60 o 
  -6   1   3        0.07        0.85      0.82 o 
  -5   1   3        0.00       -0.15      0.41 o 
  -4   1   3        0.50        0.37      0.20 o 
  -3   1   3        2.71        3.13      0.25 o 
  -2   1   3       57.07       66.13      0.80 o 
  -1   1   3       76.74       78.69      0.83 o 
   0   1   3        0.03        0.01      0.04 o 
   1   1   3        4.91        4.96      0.16 o 
   2   1   3        0.21        0.17      0.12 o 
   3   1   3        7.19        8.13      0.25 o 
   4   1   3       27.39       27.68      0.96 o 
   5   1   3       67.20       72.54      3.39 o 
   6   1   3       15.94       15.53      1.07 o 
  -6   2   3        5.92        6.11      1.84 o 
  -5   2   3        0.35        0.47      0.35 o 
  -4   2   3        0.00       -0.04      0.18 o 
  -3   2   3       78.30       83.17      1.51 o 
  -2   2   3      957.71     1047.50     10.36 o 
  -1   2   3        3.36        3.04      0.18 o 
   0   2   3      190.95      204.82      1.67 o 
   1   2   3       71.40       81.19      0.89 o 
   2   2   3      341.52      421.80      6.74 o 
   3   2   3        5.05        5.04      0.35 o 
   4   2   3       10.53       10.94      0.51 o 
   5   2   3       44.34       45.05      1.70 o 
   6   2   3       33.46       33.58      1.54 o 
  -5   3   3        5.16        6.58      1.23 o 
  -4   3   3        2.88        2.30      0.46 o 
  -3   3   3      537.13      574.51      7.55 o 
  -2   3   3        8.05        7.43      0.31 o 
  -1   3   3       92.95       95.90      1.03 o 
   0   3   3       20.32       22.22      0.31 o 
   1   3   3      877.20     1045.65      9.30 o 
   2   3   3       89.88       85.15      1.13 o 
   3   3   3      126.60      132.78      2.06 o 
   4   3   3       29.35       30.57      1.00 o 
   5   3   3      162.48      175.11      5.10 o 
   6   3   3        0.01        0.39      0.41 o 
   7   3   3        0.76        0.27      0.49 o 
  -5   4   3       45.32       45.85      2.10 o 
  -4   4   3       69.99       76.65      2.14 o 
  -3   4   3       24.52       22.46      0.96 o 
  -2   4   3        8.77        9.23      0.85 o 
  -1   4   3        7.88        7.58      0.30 o 
   0   4   3      192.51      207.27      2.23 o 
   1   4   3        0.15        0.22      0.10 o 
   2   4   3      160.35      160.70      1.92 o 
   3   4   3       20.63       18.92      0.71 o 
   4   4   3       76.10       71.22      1.64 o 
   5   4   3       10.06       10.31      0.79 o 
   6   4   3        0.71        0.67      0.48 o 
  -5   5   3        0.97        0.02      0.83 o 
  -4   5   3        1.93        1.22      0.88 o 
  -3   5   3       24.88       24.13      2.10 o 
  -2   5   3        2.04        1.57      0.38 o 
  -1   5   3       22.03       22.99      0.69 o 
   0   5   3        8.75        7.65      0.41 o 
   1   5   3        0.07        0.15      0.09 o 
   2   5   3        3.53        3.79      0.28 o 
   3   5   3       14.40       13.13      0.64 o 
   4   5   3       11.52       10.02      0.63 o 
   5   5   3        2.36        1.71      0.47 o 
   6   5   3        0.10       -0.01      0.43 o 
  -4   6   3        1.32        1.16      0.58 o 
  -3   6   3        4.11        4.12      0.83 o 
  -2   6   3        0.06        0.47      0.42 o 
  -1   6   3        1.97        2.00      0.72 o 
   0   6   3        5.92        6.18      0.34 o 
   1   6   3      277.20      274.45      3.11 o 
   2   6   3       20.65       19.91      0.61 o 
   3   6   3        1.99        2.42      0.38 o 
   4   6   3        0.02        0.25      0.35 o 
   5   6   3       25.33       28.40      1.84 o 
   6   6   3       13.02       13.47      1.37 o 
  -3   7   3        3.58        3.06      0.86 o 
  -2   7   3        2.80        2.84      0.74 o 
  -1   7   3        4.85        3.97      0.67 o 
   0   7   3      452.37      461.05     10.19 o 
   1   7   3       46.30       45.70      1.03 o 
   2   7   3        8.77        7.22      0.66 o 
   3   7   3       17.41       18.49      0.73 o 
   4   7   3       71.03       93.21      2.77 o 
   5   7   3        0.66        0.39      0.60 o 
   6   7   3        2.66        3.02      0.96 o 
  -2   8   3       17.92       18.64      1.15 o 
  -1   8   3      125.75      141.13      4.66 o 
   0   8   3       72.68       75.92      1.83 o 
   1   8   3        4.20        3.49      0.43 o 
   2   8   3       17.34       18.09      0.86 o 
   3   8   3       28.13       36.79      1.68 o 
   4   8   3       28.81       32.63      2.34 o 
   5   8   3       21.68       25.49      2.12 o 
  -1   9   3        5.43        6.98      1.18 o 
   0   9   3        1.51        1.02      0.63 o 
   1   9   3        0.09        0.29      0.32 o 
   2   9   3        0.25        0.81      0.50 o 
   3   9   3       21.01       22.13      1.48 o 
   4   9   3        0.91        1.31      0.87 o 
   5   9   3        3.69        3.64      1.17 o 
   0  10   3        1.68        0.91      0.73 o 
   1  10   3        0.89        0.88      0.42 o 
   2  10   3        4.51        3.88      0.82 o 
   3  10   3        8.27        7.39      1.05 o 
   4  10   3        8.07        7.42      1.16 o 
  -3  -9   4        2.36        2.24      0.79 o 
  -2  -9   4        0.81        0.94      0.62 o 
  -1  -9   4       68.50       79.01      2.89 o 
   0  -9   4       52.62       59.73      1.87 o 
  -5  -8   4        0.73        1.40      0.89 o 
  -4  -8   4        0.23        1.41      0.91 o 
  -3  -8   4       24.26       26.69      3.19 o 
  -2  -8   4        5.33        6.49      0.87 o 
  -1  -8   4       19.97       21.27      0.90 o 
   0  -8   4        1.56        2.50      0.55 o 
   1  -8   4        8.51        8.01      1.11 o 
   2  -8   4        0.05        0.68      0.75 o 
  -5  -7   4        3.63        3.39      1.03 o 
  -4  -7   4        8.27        9.02      1.36 o 
  -3  -7   4        4.67        3.90      0.59 o 
  -2  -7   4        0.06        0.16      0.33 o 
  -1  -7   4        2.21        2.53      0.34 o 
   0  -7   4       21.72       19.71      1.24 o 
   1  -7   4        6.11        5.58      0.92 o 
   2  -7   4        1.15        0.24      0.65 o 
   3  -7   4        0.03       -0.08      1.10 o 
  -6  -6   4        4.01        3.97      1.02 o 
  -5  -6   4        1.98        2.45      0.81 o 
  -4  -6   4        1.29        2.04      0.70 o 
  -3  -6   4        2.85        3.18      0.50 o 
  -2  -6   4       36.71       34.60      1.01 o 
  -1  -6   4        3.49        3.97      0.35 o 
   0  -6   4       32.43       28.23      0.84 o 
   1  -6   4        6.31        5.43      0.55 o 
   2  -6   4        0.26        0.66      0.36 o 
   3  -6   4        5.91        5.04      1.40 o 
  -6  -5   4        0.56        0.29      0.59 o 
  -5  -5   4        9.47        8.14      1.03 o 
  -4  -5   4       29.43       28.68      2.34 o 
  -3  -5   4        7.99        6.89      0.57 o 
  -2  -5   4        9.80        7.00      0.47 o 
  -1  -5   4       55.90       41.73      0.83 o 
   0  -5   4        5.99        7.04      0.41 o 
   1  -5   4        5.32        3.91      0.65 o 
   2  -5   4       61.78       64.48      1.46 o 
   3  -5   4      198.74      205.74      5.02 o 
   4  -5   4        6.36        7.52      1.56 o 
  -6  -4   4        0.29        1.23      0.58 o 
  -5  -4   4       94.44       92.70      3.38 o 
  -4  -4   4      143.64      142.89      2.81 o 
  -3  -4   4       11.54        9.50      0.47 o 
  -2  -4   4        6.02        4.19      0.27 o 
  -1  -4   4        9.34        4.60      0.23 o 
   0  -4   4        2.79        1.81      0.17 o 
   1  -4   4       25.01       25.52      0.65 o 
   2  -4   4      264.03      276.59      3.96 o 
   3  -4   4      113.27      120.86      3.22 o 
   4  -4   4        7.22        5.87      1.27 o 
   5  -4   4        1.90        3.18      1.18 o 
  -6  -3   4       27.56       27.90      1.30 o 
  -5  -3   4      367.43      385.96      7.69 o 
  -4  -3   4        0.03        0.17      0.16 o 
  -3  -3   4       26.80       25.48      0.65 o 
  -2  -3   4       74.85       70.30      0.91 o 
  -1  -3   4       22.48       33.29      0.46 o 
   0  -3   4        0.78        1.43      0.14 o 
   1  -3   4        2.52        2.08      0.16 o 
   2  -3   4      205.70      205.95      3.60 o 
   3  -3   4       60.23       61.42      1.57 o 
   4  -3   4       11.67       13.69      0.97 o 
   5  -3   4        3.73        5.75      1.21 o 
  -6  -2   4      128.69      144.57      6.10 o 
  -5  -2   4        3.86        3.21      0.38 o 
  -4  -2   4       26.93       26.94      0.71 o 
  -3  -2   4       10.81       10.58      0.30 o 
  -2  -2   4       24.10       30.49      0.54 o 
  -1  -2   4       32.67       37.21      0.43 o 
   0  -2   4      287.41      294.69      2.28 o 
   1  -2   4      230.31      238.47      2.39 o 
   2  -2   4       73.83       73.55      1.33 o 
   3  -2   4       12.04       12.41      0.59 o 
   4  -2   4        0.36        0.20      0.29 o 
   5  -2   4        1.38        1.03      0.66 o 
   6  -2   4        9.08        8.19      1.24 o 
  -6  -1   4        8.03        9.96      1.70 o 
  -5  -1   4        3.79        3.53      0.65 o 
  -4  -1   4        1.01        0.79      0.23 o 
  -3  -1   4       10.77       11.55      0.30 o 
  -2  -1   4      218.93      245.84      2.46 o 
  -1  -1   4       37.78       44.25      0.61 o 
   0  -1   4      105.84      106.26      0.92 o 
   1  -1   4       76.47       89.80      1.01 o 
   2  -1   4       28.68       33.75      0.57 o 
   3  -1   4       21.47       19.85      1.16 o 
   4  -1   4        1.76        1.91      0.32 o 
   5  -1   4        1.06        0.93      0.44 o 
   6  -1   4       39.02       34.82      2.11 o 
  -6   0   4        7.28        5.27      0.91 o 
  -5   0   4       18.67       18.72      1.27 o 
  -4   0   4        1.46        1.43      0.37 o 
  -3   0   4       49.02       57.07      0.81 o 
  -2   0   4       47.89       45.31      0.54 o 
  -1   0   4      262.36      280.87      2.27 o 
   0   0   4      852.53      862.41      5.71 o 
   1   0   4      201.05      208.55      1.93 o 
   2   0   4       82.82      100.38      1.37 o 
   3   0   4        0.39        0.25      0.13 o 
   4   0   4       34.45       34.45      0.97 o 
   5   0   4      121.02      110.52      2.86 o 
   6   0   4      145.04      139.41      4.66 o 
  -6   1   4       42.83       39.61      1.39 o 
  -5   1   4        1.72        1.57      0.49 o 
  -4   1   4        2.99        2.83      0.45 o 
  -3   1   4        5.94        4.50      0.25 o 
  -2   1   4     1180.42     1284.97     12.59 o 
  -1   1   4       22.03       19.39      0.33 o 
   0   1   4       64.02       58.44      0.53 o 
   1   1   4        4.60        6.04      0.17 o 
   2   1   4       31.03       37.01      1.10 o 
   3   1   4       72.71       71.12      1.24 o 
   4   1   4       40.74       39.82      1.84 o 
   5   1   4      375.24      385.08      7.62 o 
   6   1   4        0.14        0.42      0.50 o 
  -6   2   4        2.56        2.79      0.68 o 
  -5   2   4        2.76        2.37      0.46 o 
  -4   2   4        3.25        3.16      0.34 o 
  -3   2   4      548.14      566.33      7.26 o 
  -2   2   4      172.60      194.35      2.48 o 
  -1   2   4       31.34       33.02      0.58 o 
   0   2   4        4.80        4.81      0.15 o 
   1   2   4      159.30      180.46      1.78 o 
   2   2   4       19.87       20.09      0.50 o 
   3   2   4       20.17       22.39      0.66 o 
   4   2   4      122.62      123.31      2.65 o 
   5   2   4        0.60        0.55      0.30 o 
   6   2   4        0.13        0.43      0.47 o 
  -5   3   4        4.01        3.19      0.71 o 
  -4   3   4       39.52       39.39      1.38 o 
  -3   3   4        7.66        7.58      0.50 o 
  -2   3   4       10.28       11.18      0.51 o 
  -1   3   4        0.18        0.24      0.10 o 
   0   3   4        5.11        5.50      0.18 o 
   1   3   4        9.76       11.50      0.25 o 
   2   3   4        3.91        5.88      0.28 o 
   3   3   4        0.29        0.11      0.14 o 
   4   3   4        0.07        0.08      0.21 o 
   5   3   4        4.22        4.57      0.68 o 
   6   3   4        0.00        0.78      0.50 o 
  -5   4   4        0.63        0.31      0.49 o 
  -4   4   4       13.35       13.50      2.15 o 
  -3   4   4        2.34        2.09      0.34 o 
  -2   4   4        1.30        1.53      0.27 o 
  -1   4   4        2.78        2.80      0.21 o 
   0   4   4       29.42       33.86      0.48 o 
   1   4   4      185.55      192.50      1.79 o 
   2   4   4        1.39        0.87      0.21 o 
   3   4   4       12.87        9.87      0.70 o 
   4   4   4       97.21       92.26      2.01 o 
   5   4   4        0.14        0.21      0.32 o 
   6   4   4        8.50        8.81      1.00 o 
  -5   5   4        3.48        2.36      1.14 o 
  -4   5   4        5.41        4.66      0.92 o 
  -3   5   4       16.63       16.48      1.15 o 
  -2   5   4        2.60        3.20      0.41 o 
  -1   5   4        6.56        7.49      0.57 o 
   0   5   4      102.19      106.49      1.23 o 
   1   5   4       20.13       19.00      0.40 o 
   2   5   4        0.07        0.24      0.15 o 
   3   5   4      166.72      143.60      3.83 o 
   4   5   4       19.39       10.33      0.79 o 
   5   5   4        8.23        7.45      1.07 o 
   6   5   4        1.17        1.22      0.59 o 
  -4   6   4       56.45       55.99      2.20 o 
  -3   6   4        5.08        5.26      0.72 o 
  -2   6   4        1.15        1.11      0.39 o 
  -1   6   4        8.06        8.28      0.63 o 
   0   6   4      114.40      114.37      1.44 o 
   1   6   4       52.82       51.01      0.90 o 
   2   6   4        0.38        0.17      0.16 o 
   3   6   4       39.99       26.21      1.02 o 
   4   6   4        0.75        1.11      0.68 o 
   5   6   4        0.53        0.67      0.46 o 
   6   6   4        2.56        3.39      0.85 o 
  -3   7   4        0.85        0.77      0.54 o 
  -2   7   4        4.91        3.11      0.61 o 
  -1   7   4       80.72       85.60      2.06 o 
   0   7   4       28.46       27.20      0.93 o 
   1   7   4       85.52       86.07      1.56 o 
   2   7   4       16.30       12.99      0.62 o 
   3   7   4        1.35        0.39      0.25 o 
   4   7   4        0.67        0.55      0.44 o 
   5   7   4        4.86        4.67      1.01 o 
   6   7   4       20.48       17.89      1.75 o 
  -2   8   4       13.90       15.63      0.94 o 
  -1   8   4        8.67        9.98      1.24 o 
   0   8   4       13.98       15.15      1.14 o 
   1   8   4        3.17        2.69      0.37 o 
   2   8   4        0.02       -0.01      0.29 o 
   3   8   4        4.42        5.65      0.59 o 
   4   8   4        0.00       -0.05      0.59 o 
   5   8   4        4.22        3.76      1.04 o 
  -1   9   4        6.87        8.67      1.25 o 
   0   9   4        0.71        0.13      0.55 o 
   1   9   4        4.67        4.33      0.50 o 
   2   9   4        6.97        7.99      0.93 o 
   3   9   4       33.21       36.95      1.93 o 
   4   9   4        7.07        8.03      1.43 o 
   5   9   4        0.04       -0.04      0.78 o 
   0  10   4        0.11        0.01      0.66 o 
   1  10   4        0.52        0.67      0.41 o 
   2  10   4       48.43       48.41      2.21 o 
   3  10   4        0.26        0.36      0.62 o 
   4  10   4        4.35        4.37      0.98 o 
  -3  -9   5        2.47        2.89      0.87 o 
  -2  -9   5        0.18        1.16      0.65 o 
  -1  -9   5        0.58        0.82      0.61 o 
  -4  -8   5        1.43        3.24      1.22 o 
  -3  -8   5        1.02        1.97      0.71 o 
  -2  -8   5       31.50       32.98      1.74 o 
  -1  -8   5        0.06        0.31      0.35 o 
   0  -8   5       26.02       28.04      0.89 o 
   1  -8   5       12.02       14.33      1.41 o 
  -5  -7   5        1.90        2.43      0.93 o 
  -4  -7   5       41.66       45.06      2.76 o 
  -3  -7   5        7.74        6.69      1.01 o 
  -2  -7   5        0.25        0.04      0.41 o 
  -1  -7   5        3.95        5.06      0.48 o 
   0  -7   5       31.22       28.05      0.95 o 
   1  -7   5        0.13       -0.87      0.43 o 
   2  -7   5        9.06        6.42      1.09 o 
  -5  -6   5       58.05       56.80      2.96 o 
  -4  -6   5       24.32       25.76      1.89 o 
  -3  -6   5        0.55        0.31      0.36 o 
  -2  -6   5       25.14       20.75      0.76 o 
  -1  -6   5       72.03       56.53      1.28 o 
   0  -6   5        4.11        3.31      0.35 o 
   1  -6   5        0.00       -0.11      0.32 o 
   2  -6   5        6.44        5.31      1.65 o 
   3  -6   5       10.80        7.74      1.64 o 
  -6  -5   5        5.71        4.50      0.94 o 
  -5  -5   5       31.32       31.12      1.97 o 
  -4  -5   5       12.14       11.34      0.94 o 
  -3  -5   5       29.43       27.00      1.06 o 
  -2  -5   5       40.64       32.66      0.79 o 
  -1  -5   5        5.38        3.47      0.28 o 
   0  -5   5        0.30        0.14      0.16 o 
   1  -5   5        7.80        7.99      0.56 o 
   2  -5   5        2.80        2.84      0.39 o 
   3  -5   5       47.36       52.65      3.32 o 
   4  -5   5        7.81        7.67      1.60 o 
  -6  -4   5        6.59        8.10      1.06 o 
  -5  -4   5       26.04       27.96      1.69 o 
  -4  -4   5        2.51        2.36      0.49 o 
  -3  -4   5        0.00        0.04      0.17 o 
  -2  -4   5        0.54        0.11      0.13 o 
  -1  -4   5        5.29        6.70      0.31 o 
   0  -4   5       17.39       18.16      0.47 o 
   1  -4   5       38.96       40.93      0.79 o 
   2  -4   5        3.03        3.38      0.37 o 
   3  -4   5       19.86       22.29      1.25 o 
   4  -4   5        1.38        3.70      1.13 o 
   5  -4   5        0.10        0.69      0.97 o 
  -6  -3   5        0.04        0.38      0.44 o 
  -5  -3   5       35.54       31.31      1.36 o 
  -4  -3   5        1.62        1.31      0.24 o 
  -3  -3   5        0.02        0.03      0.13 o 
  -2  -3   5        0.36        0.08      0.10 o 
  -1  -3   5       27.82       36.17      0.53 o 
   0  -3   5       52.64       47.16      0.63 o 
   1  -3   5       99.89       99.65      1.42 o 
   2  -3   5       85.83       83.23      1.53 o 
   3  -3   5        2.53        3.13      0.49 o 
   4  -3   5        0.26        0.54      0.67 o 
   5  -3   5        9.27       11.04      1.57 o 
  -6  -2   5      134.37      146.44      3.67 o 
  -5  -2   5        4.64        4.52      0.49 o 
  -4  -2   5        6.23        6.41      0.52 o 
  -3  -2   5       20.11       17.54      0.53 o 
  -2  -2   5       60.16       76.33      1.01 o 
  -1  -2   5       93.78      105.95      1.06 o 
   0  -2   5       72.38       68.91      0.75 o 
   1  -2   5      103.51       88.58      1.08 o 
   2  -2   5       58.77       64.81      1.21 o 
   3  -2   5        2.92        1.97      0.32 o 
   4  -2   5       15.29       15.43      2.19 o 
   5  -2   5       43.99       40.70      2.50 o 
  -6  -1   5        6.49        5.50      0.93 o 
  -5  -1   5        3.87        3.41      0.50 o 
  -4  -1   5        6.51        6.31      0.38 o 
  -3  -1   5       39.03       44.33      0.87 o 
  -2  -1   5      337.36      366.91      3.58 o 
  -1  -1   5       28.33       29.89      0.45 o 
   0  -1   5       49.76       46.51      0.51 o 
   1  -1   5      406.23      439.20      3.88 o 
   2  -1   5       17.39       21.29      0.54 o 
   3  -1   5        4.40        3.85      0.47 o 
   4  -1   5        7.47        6.97      0.68 o 
   5  -1   5        0.43        0.03      0.50 o 
   6  -1   5        6.88        7.96      1.18 o 
  -6   0   5        7.47        7.12      1.03 o 
  -5   0   5        0.49        0.17      0.28 o 
  -4   0   5        4.61        4.62      0.47 o 
  -3   0   5       44.00       48.09      0.87 o 
  -2   0   5       35.17       35.89      0.53 o 
  -1   0   5        0.09        0.27      0.06 o 
   0   0   5      139.56      147.47      1.17 o 
   1   0   5      153.98      182.14      1.73 o 
   2   0   5        9.24        8.04      0.31 o 
   3   0   5        3.78        3.19      0.32 o 
   4   0   5        0.50        0.48      0.22 o 
   5   0   5       13.09       11.70      1.15 o 
   6   0   5        1.41        1.18      0.63 o 
  -6   1   5        1.00        0.99      0.45 o 
  -5   1   5        1.96        1.75      0.41 o 
  -4   1   5        0.29        0.45      0.20 o 
  -3   1   5        4.76        4.95      0.39 o 
  -2   1   5       30.39       30.29      0.70 o 
  -1   1   5      162.30      172.13      1.48 o 
   0   1   5      190.71      209.02      1.73 o 
   1   1   5      110.15      121.69      1.09 o 
   2   1   5       13.66       12.45      0.38 o 
   3   1   5        7.80        8.09      0.71 o 
   4   1   5        9.14        8.70      0.51 o 
   5   1   5      105.62       98.73      2.70 o 
   6   1   5        9.97       13.68      1.26 o 
  -6   2   5        0.23        0.49      0.47 o 
  -5   2   5        0.65        0.11      0.34 o 
  -4   2   5        4.95        4.44      0.50 o 
  -3   2   5      300.02      304.19      4.26 o 
  -2   2   5       20.65       19.77      0.55 o 
  -1   2   5       80.37       87.82      1.21 o 
   0   2   5       90.99      101.93      0.91 o 
   1   2   5        1.56        3.69      0.16 o 
   2   2   5       25.09       26.68      0.77 o 
   3   2   5       34.49       32.55      1.08 o 
   4   2   5      512.51      523.81      9.60 o 
   5   2   5        4.66        4.10      0.56 o 
   6   2   5        9.73       11.87      1.13 o 
  -5   3   5        2.89        2.24      0.46 o 
  -4   3   5      311.54      296.30      5.20 o 
  -3   3   5      101.88      102.01      2.24 o 
  -2   3   5       38.68       37.56      0.96 o 
  -1   3   5        1.56        1.32      0.14 o 
   0   3   5       98.84      113.89      1.42 o 
   1   3   5       65.81       74.81      0.87 o 
   2   3   5       45.23       51.29      0.82 o 
   3   3   5      313.19      306.04      4.98 o 
   4   3   5        3.47        3.74      0.41 o 
   5   3   5        1.63        0.98      0.50 o 
   6   3   5        0.98        0.39      0.51 o 
  -5   4   5       41.13       38.84      2.34 o 
  -4   4   5      115.50      110.48      2.72 o 
  -3   4   5        1.70        1.58      0.35 o 
  -2   4   5       17.23       16.93      0.62 o 
  -1   4   5       43.81       47.37      0.94 o 
   0   4   5      207.75      228.26      2.11 o 
   1   4   5      101.81      103.81      1.21 o 
   2   4   5        2.29        2.38      0.19 o 
   3   4   5        0.04        0.11      0.18 o 
   4   4   5       98.67       89.94      2.04 o 
   5   4   5        3.33        3.67      1.74 o 
   6   4   5        6.05        7.05      0.99 o 
  -4   5   5       10.25        9.57      0.93 o 
  -3   5   5        0.45        0.63      0.35 o 
  -2   5   5        0.10        0.02      0.22 o 
  -1   5   5       54.00       57.11      1.52 o 
   0   5   5        5.87        5.32      0.25 o 
   1   5   5      121.02      121.57      1.43 o 
   2   5   5       47.46       42.88      0.99 o 
   3   5   5       71.42       55.60      1.49 o 
   4   5   5        0.24        0.03      0.25 o 
   5   5   5        2.83        4.28      0.71 o 
   6   5   5       13.00       14.17      1.41 o 
  -4   6   5        0.14        0.03      0.50 o 
  -3   6   5        0.92        0.46      0.41 o 
  -2   6   5       13.00       14.52      0.95 o 
  -1   6   5       51.59       54.33      1.30 o 
   0   6   5       81.67       82.88      1.25 o 
   1   6   5       29.34       26.30      0.62 o 
   2   6   5        0.24        0.20      0.19 o 
   3   6   5        0.06        0.04      0.26 o 
   4   6   5       17.35       18.63      1.12 o 
   5   6   5       16.24       19.30      1.61 o 
   6   6   5        0.57        0.57      0.66 o 
  -3   7   5        1.32        0.87      0.54 o 
  -2   7   5       13.59       13.15      1.00 o 
  -1   7   5       80.62       85.65      2.07 o 
   0   7   5       54.46       59.24      1.51 o 
   1   7   5        0.40        0.29      0.36 o 
   2   7   5        0.50        0.19      0.16 o 
   3   7   5        9.33        9.41      0.57 o 
   4   7   5        0.67        0.79      0.48 o 
   5   7   5        2.08        0.63      0.67 o 
   6   7   5      135.77      156.73      5.86 o 
  -2   8   5       33.42       32.59      1.67 o 
  -1   8   5      189.40      198.05      6.00 o 
   0   8   5       34.37       36.18      1.13 o 
   1   8   5        1.57        1.59      0.37 o 
   2   8   5        1.93        1.38      0.54 o 
   3   8   5       46.24       49.61      3.27 o 
   4   8   5        1.93        1.92      0.89 o 
   5   8   5       15.85       15.51      1.73 o 
  -1   9   5       26.03       31.69      2.08 o 
   0   9   5        1.16        0.14      0.61 o 
   1   9   5        9.07        9.14      0.80 o 
   2   9   5       39.81       45.50      2.07 o 
   3   9   5        5.32        5.33      0.92 o 
   4   9   5       10.06        9.72      1.64 o 
   5   9   5        2.46        1.71      1.06 o 
   0  10   5        0.60        0.28      0.69 o 
   1  10   5        5.96        7.08      0.64 o 
   2  10   5        0.61        1.14      0.62 o 
   3  10   5        7.67        6.25      1.04 o 
  -4  -8   6        2.59        1.64      1.02 o 
  -3  -8   6        2.64        2.76      0.81 o 
  -2  -8   6       77.41       84.07      3.04 o 
  -1  -8   6       81.79       95.31      2.92 o 
   0  -8   6        5.47        5.13      0.55 o 
   1  -8   6        1.77        1.24      0.55 o 
  -5  -7   6        0.57        1.28      0.91 o 
  -4  -7   6        8.96        6.63      1.34 o 
  -3  -7   6        4.90        4.99      0.67 o 
  -2  -7   6       48.71       54.96      2.24 o 
  -1  -7   6       19.03       15.36      1.25 o 
   0  -7   6        4.46        5.14      0.96 o 
   1  -7   6        3.90        2.74      0.79 o 
   2  -7   6        1.40        1.11      0.73 o 
  -5  -6   6        1.25        1.60      0.86 o 
  -4  -6   6        1.89        2.18      0.84 o 
  -3  -6   6       10.25        8.69      1.28 o 
  -2  -6   6        7.35        6.20      0.72 o 
  -1  -6   6        5.00        4.19      0.39 o 
   0  -6   6        0.08        0.22      0.19 o 
   1  -6   6        0.59        0.79      0.52 o 
   2  -6   6        2.95        3.29      0.77 o 
   3  -6   6        0.39       -0.34      0.90 o 
  -6  -5   6        7.19        7.97      1.27 o 
  -5  -5   6        2.81        2.66      0.86 o 
  -4  -5   6        0.18        0.30      0.40 o 
  -3  -5   6       30.22       27.76      1.13 o 
  -2  -5   6       11.19        8.11      0.44 o 
  -1  -5   6       19.54       14.40      0.52 o 
   0  -5   6        5.13        5.47      0.35 o 
   1  -5   6        0.40        0.18      0.16 o 
   2  -5   6       28.70       26.70      1.08 o 
   3  -5   6       24.54       21.62      2.23 o 
   4  -5   6       31.43       32.49      2.82 o 
  -6  -4   6        8.39        9.22      1.22 o 
  -5  -4   6       37.46       37.21      2.13 o 
  -4  -4   6       53.46       54.97      1.97 o 
  -3  -4   6        7.87        5.88      0.56 o 
  -2  -4   6       70.45       53.18      1.02 o 
  -1  -4   6       22.65       21.87      0.52 o 
   0  -4   6       18.35       17.01      0.86 o 
   1  -4   6      116.66      114.67      1.81 o 
   2  -4   6      402.58      419.84      5.78 o 
   3  -4   6       22.22       23.54      2.06 o 
   4  -4   6        2.13        3.26      1.09 o 
  -6  -3   6      130.80      145.24      3.90 o 
  -5  -3   6        0.57        0.56      0.41 o 
  -4  -3   6        0.25        0.11      0.22 o 
  -3  -3   6       47.01       43.22      1.34 o 
  -2  -3   6        0.88        0.86      0.15 o 
  -1  -3   6       21.77       21.41      0.44 o 
   0  -3   6        8.11        7.39      0.27 o 
   1  -3   6      702.35      695.07      7.66 o 
   2  -3   6        0.73        0.92      0.22 o 
   3  -3   6        5.91        5.14      0.66 o 
   4  -3   6        0.64       -0.16      0.63 o 
   5  -3   6       17.14       16.66      1.94 o 
  -6  -2   6       30.11       31.65      1.53 o 
  -5  -2   6        5.64        5.35      0.54 o 
  -4  -2   6        1.96        1.21      0.31 o 
  -3  -2   6       12.05       12.40      0.49 o 
  -2  -2   6        1.27        0.84      0.17 o 
  -1  -2   6       39.56       40.85      0.55 o 
   0  -2   6      158.61      148.24      1.54 o 
   1  -2   6        2.51        3.03      0.19 o 
   2  -2   6        7.22        6.76      0.39 o 
   3  -2   6        6.91        7.17      0.54 o 
   4  -2   6        6.16        6.62      1.80 o 
   5  -2   6        1.07        0.86      0.81 o 
  -6  -1   6        0.49        0.53      0.44 o 
  -5  -1   6        1.42        1.24      0.35 o 
  -4  -1   6        2.52        1.95      0.29 o 
  -3  -1   6        3.21        2.92      0.26 o 
  -2  -1   6        6.63        7.74      0.57 o 
  -1  -1   6       52.13       52.30      0.69 o 
   0  -1   6       73.00       78.43      0.81 o 
   1  -1   6       29.91       26.53      0.42 o 
   2  -1   6       41.19       39.75      0.88 o 
   3  -1   6        0.00        0.30      0.18 o 
   4  -1   6        6.09        6.93      0.71 o 
   5  -1   6       12.37       13.38      1.43 o 
   6  -1   6       10.42        9.88      1.37 o 
  -6   0   6        4.34        4.49      0.92 o 
  -5   0   6        0.00        0.37      0.29 o 
  -4   0   6        1.64        1.53      0.24 o 
  -3   0   6      172.55      184.14      2.47 o 
  -2   0   6       51.32       53.98      0.71 o 
  -1   0   6      236.32      245.04      2.16 o 
   0   0   6       40.35       51.04      0.53 o 
   1   0   6      168.99      186.64      1.81 o 
   2   0   6       10.73       10.95      0.41 o 
   3   0   6        1.65        2.56      0.32 o 
   4   0   6        9.48        9.05      0.58 o 
   5   0   6      145.19      142.07      4.97 o 
   6   0   6       28.64       30.45      2.04 o 
  -6   1   6        1.58        1.66      0.52 o 
  -5   1   6        0.01        0.01      0.30 o 
  -4   1   6       95.17      104.13      2.29 o 
  -3   1   6       22.34       24.03      0.74 o 
  -2   1   6       16.14       13.67      0.37 o 
  -1   1   6      151.65      164.35      1.38 o 
   0   1   6      369.80      405.72      3.22 o 
   1   1   6       28.97       41.36      0.49 o 
   2   1   6       19.95       16.15      0.50 o 
   3   1   6        7.33        6.93      0.45 o 
   4   1   6      482.57      473.34      7.37 o 
   5   1   6       15.66       14.18      1.29 o 
   6   1   6        1.95        1.19      0.68 o 
  -6   2   6        0.07        0.25      0.55 o 
  -5   2   6        5.79        5.21      0.65 o 
  -4   2   6       36.51       35.32      1.26 o 
  -3   2   6       86.01       91.06      1.74 o 
  -2   2   6        0.01       -0.01      0.10 o 
  -1   2   6      134.86      144.75      1.61 o 
   0   2   6        4.06        3.60      0.14 o 
   1   2   6        0.89        1.48      0.12 o 
   2   2   6       15.27       11.75      0.33 o 
   3   2   6      257.13      247.02      4.13 o 
   4   2   6      103.63      100.38      2.12 o 
   5   2   6        1.53        0.58      0.51 o 
   6   2   6        0.08       -0.02      0.51 o 
  -5   3   6        7.93        7.47      0.82 o 
  -4   3   6       60.83       59.37      1.78 o 
  -3   3   6       39.07       37.14      1.06 o 
  -2   3   6       10.18        9.29      0.51 o 
  -1   3   6       12.82       11.89      0.33 o 
   0   3   6       48.41       49.74      0.62 o 
   1   3   6       11.92        9.70      0.32 o 
   2   3   6        0.12        0.01      0.09 o 
   3   3   6        7.90        7.47      0.51 o 
   4   3   6        0.18        0.43      0.24 o 
   5   3   6        0.84        0.13      0.45 o 
   6   3   6        2.25        2.03      0.71 o 
  -5   4   6        0.17       -0.12      0.48 o 
  -4   4   6        0.22        0.49      0.33 o 
  -3   4   6        1.03        0.22      0.30 o 
  -2   4   6        1.24        0.71      0.24 o 
  -1   4   6        1.13        0.55      0.16 o 
   0   4   6       76.54       79.80      1.00 o 
   1   4   6        6.25        5.90      0.23 o 
   2   4   6        5.63        5.61      0.36 o 
   3   4   6        3.84        4.38      0.45 o 
   4   4   6        3.93        1.80      0.37 o 
   5   4   6        1.38        2.42      0.71 o 
   6   4   6        4.10        5.50      0.97 o 
  -4   5   6        1.89        0.99      0.51 o 
  -3   5   6        1.55        1.67      0.44 o 
  -2   5   6        1.76        1.28      0.32 o 
  -1   5   6      117.94      116.83      1.85 o 
   0   5   6       27.00       29.00      0.62 o 
   1   5   6        9.08        9.14      0.32 o 
   2   5   6       13.05       10.41      0.49 o 
   3   5   6      146.48      114.42      2.46 o 
   4   5   6        0.10        0.02      0.36 o 
   5   5   6        6.23        5.95      1.01 o 
   6   5   6       12.83       15.62      1.53 o 
  -4   6   6        0.54        0.06      0.51 o 
  -3   6   6        1.12        1.08      0.48 o 
  -2   6   6       42.08       40.34      1.50 o 
  -1   6   6        4.98        5.38      0.47 o 
   0   6   6        6.77        6.59      0.34 o 
   1   6   6        2.95        2.38      0.31 o 
   2   6   6      282.03      235.85      3.52 o 
   3   6   6        0.37       -0.04      0.19 o 
   4   6   6        3.19        1.68      0.72 o 
   5   6   6        2.23        1.28      0.65 o 
   6   6   6      101.94      114.49      4.60 o 
  -3   7   6        7.56        7.43      1.26 o 
  -2   7   6        4.70        4.39      0.74 o 
  -1   7   6        4.64        4.29      0.79 o 
   0   7   6       53.45       55.08      1.28 o 
   1   7   6       53.41       49.14      1.22 o 
   2   7   6        2.19        1.28      0.26 o 
   3   7   6        0.08       -0.08      0.25 o 
   4   7   6        6.45        4.91      1.03 o 
   5   7   6       43.69       51.96      2.91 o 
   6   7   6       10.27       10.30      1.49 o 
  -2   8   6        5.01        4.14      0.72 o 
  -1   8   6        9.27       12.58      1.36 o 
   0   8   6        2.83        3.22      0.62 o 
   1   8   6        3.30        4.70      0.50 o 
   2   8   6        1.07        0.55      0.49 o 
   3   8   6        0.49        0.53      0.40 o 
   4   8   6        0.05        0.58      0.71 o 
   5   8   6        0.30        1.39      0.86 o 
  -1   9   6        1.44        1.94      0.89 o 
   0   9   6        6.28        6.26      1.00 o 
   1   9   6        0.00        0.17      0.36 o 
   2   9   6       19.92       20.21      1.37 o 
   3   9   6        0.07       -0.08      0.54 o 
   4   9   6        1.96        1.51      0.96 o 
   5   9   6       30.65       32.66      2.65 o 
   0  10   6        3.23        3.90      0.94 o 
   1  10   6       36.34       40.74      1.33 o 
   2  10   6        5.56        6.71      0.94 o 
   3  10   6       29.02       31.03      1.86 o 
  -3  -8   7        9.45        9.82      1.21 o 
  -2  -8   7        0.60        1.17      0.66 o 
  -1  -8   7       19.69       22.88      1.42 o 
   0  -8   7        1.36        1.01      0.72 o 
  -4  -7   7        2.05        2.66      1.05 o 
  -3  -7   7       33.16       35.46      1.53 o 
  -2  -7   7       33.79       30.16      1.61 o 
  -1  -7   7        0.80        0.74      0.35 o 
   0  -7   7        2.23        3.19      0.55 o 
   1  -7   7        1.85        2.92      0.58 o 
   2  -7   7       32.81       32.74      2.09 o 
  -5  -6   7       26.73       28.58      2.30 o 
  -4  -6   7       19.23       16.15      1.75 o 
  -3  -6   7        3.93        3.59      1.04 o 
  -2  -6   7        0.39        0.27      0.39 o 
  -1  -6   7       15.62       11.99      0.64 o 
   0  -6   7        0.76        1.32      0.35 o 
   1  -6   7       33.15       35.52      1.37 o 
   2  -6   7       37.99       39.91      2.18 o 
   3  -6   7        6.48        4.82      1.48 o 
  -5  -5   7        0.07        0.11      0.68 o 
  -4  -5   7        3.55        3.38      0.90 o 
  -3  -5   7       12.47       11.19      0.98 o 
  -2  -5   7       50.93       39.89      0.96 o 
  -1  -5   7        0.00       -0.03      0.18 o 
   0  -5   7        0.58        0.40      0.26 o 
   1  -5   7       18.62       19.36      1.49 o 
   2  -5   7       38.77       36.61      2.18 o 
   3  -5   7       13.22       16.61      2.11 o 
  -6  -4   7        0.26       -0.18      0.66 o 
  -5  -4   7        0.67        1.86      0.70 o 
  -4  -4   7        0.94        0.89      0.43 o 
  -3  -4   7       39.34       35.62      1.06 o 
  -2  -4   7        3.68        3.21      0.29 o 
  -1  -4   7        0.13        0.15      0.13 o 
   0  -4   7        1.06        1.14      0.23 o 
   1  -4   7       15.51       15.42      0.49 o 
   2  -4   7        1.98        1.93      0.33 o 
   3  -4   7        1.00        0.17      0.64 o 
   4  -4   7        0.36        0.62      0.85 o 
  -6  -3   7        1.07        1.82      1.17 o 
  -5  -3   7        4.04        2.57      0.61 o 
  -4  -3   7        5.80        5.82      0.51 o 
  -3  -3   7       16.52       14.77      0.59 o 
  -2  -3   7       10.53        9.47      0.38 o 
  -1  -3   7        0.10       -0.03      0.10 o 
   0  -3   7       53.37       52.86      0.84 o 
   1  -3   7      107.03      103.18      1.46 o 
   2  -3   7        0.01        0.02      0.18 o 
   3  -3   7        1.71        0.68      0.38 o 
   4  -3   7        4.54        4.13      1.15 o 
   5  -3   7        4.35        3.63      1.23 o 
  -6  -2   7        6.04        5.83      0.86 o 
  -5  -2   7        1.76        1.45      0.40 o 
  -4  -2   7       16.10       15.51      0.88 o 
  -3  -2   7        1.63        1.84      0.27 o 
  -2  -2   7       11.34       13.81      0.48 o 
  -1  -2   7       92.43       90.96      1.01 o 
   0  -2   7      473.91      453.19      4.11 o 
   1  -2   7       17.38       12.56      0.37 o 
   2  -2   7        3.12        3.05      0.31 o 
   3  -2   7        3.09        2.20      0.38 o 
   4  -2   7       35.06       35.38      2.37 o 
   5  -2   7       38.62       33.15      2.47 o 
  -6  -1   7        3.30        4.36      1.17 o 
  -5  -1   7        0.23       -0.03      0.30 o 
  -4  -1   7        5.91        5.34      0.53 o 
  -3  -1   7       54.16       60.16      1.16 o 
  -2  -1   7        8.54        8.45      0.39 o 
  -1  -1   7      187.03      186.57      1.63 o 
   0  -1   7       30.32       19.94      0.37 o 
   1  -1   7       41.48       41.99      0.66 o 
   2  -1   7       11.42       13.94      0.52 o 
   3  -1   7       43.20       36.74      1.14 o 
   4  -1   7       76.40       69.92      2.27 o 
   5  -1   7        0.08        0.39      0.65 o 
  -6   0   7        3.17        3.61      0.61 o 
  -5   0   7        6.23        4.84      0.68 o 
  -4   0   7       34.54       35.98      1.38 o 
  -3   0   7       58.45       65.79      1.39 o 
  -2   0   7        6.56        7.70      0.37 o 
  -1   0   7       63.91       57.23      0.63 o 
   0   0   7      460.66      475.47      3.60 o 
   1   0   7       32.51       29.52      0.43 o 
   2   0   7       23.15       21.20      0.79 o 
   3   0   7       16.84       12.62      0.63 o 
   4   0   7       12.42        9.71      1.51 o 
   5   0   7        9.66        8.75      1.20 o 
   6   0   7        0.99        1.69      0.92 o 
  -6   1   7        2.12        2.01      0.58 o 
  -5   1   7        3.22        3.65      0.74 o 
  -4   1   7        0.33        0.29      0.29 o 
  -3   1   7       44.87       44.72      1.11 o 
  -2   1   7       83.00       84.65      1.42 o 
  -1   1   7      248.24      255.04      2.25 o 
   0   1   7       53.02       47.54      0.55 o 
   1   1   7        0.77        0.68      0.09 o 
   2   1   7       13.70       13.00      0.47 o 
   3   1   7       25.40       21.13      1.09 o 
   4   1   7       58.03       57.18      1.92 o 
   5   1   7       17.50       17.83      1.49 o 
   6   1   7        1.34        1.98      0.83 o 
  -5   2   7        7.39        6.68      1.19 o 
  -4   2   7       20.42       19.95      1.07 o 
  -3   2   7       10.31        9.33      0.55 o 
  -2   2   7        0.02        0.03      0.15 o 
  -1   2   7       25.28       25.83      0.48 o 
   0   2   7       11.54       13.86      0.26 o 
   1   2   7       35.25       33.42      0.48 o 
   2   2   7        0.11        0.23      0.11 o 
   3   2   7      390.29      363.41      5.84 o 
   4   2   7       38.77       35.37      1.14 o 
   5   2   7        0.71        0.26      0.50 o 
   6   2   7        1.09        1.93      0.73 o 
  -5   3   7       15.03       12.75      1.01 o 
  -4   3   7       91.77       93.48      2.61 o 
  -3   3   7        0.08        0.24      0.30 o 
  -2   3   7        0.13        0.11      0.18 o 
  -1   3   7       18.68       23.00      0.56 o 
   0   3   7        0.00        0.05      0.07 o 
   1   3   7       17.20       16.76      0.34 o 
   2   3   7      368.63      342.91      4.05 o 
   3   3   7      489.20      480.52      7.59 o 
   4   3   7        8.55        8.93      0.83 o 
   5   3   7       22.03       23.92      1.72 o 
   6   3   7       17.14       21.78      1.74 o 
  -5   4   7      177.99      181.15      5.06 o 
  -4   4   7       18.62       17.70      1.11 o 
  -3   4   7       10.58       10.93      0.97 o 
  -2   4   7        0.62        0.62      0.37 o 
  -1   4   7       58.08       58.41      1.02 o 
   0   4   7        2.15        3.04      0.20 o 
   1   4   7        3.89        4.43      0.27 o 
   2   4   7      455.27      418.97      5.56 o 
   3   4   7       63.89       56.28      1.76 o 
   4   4   7       14.06       13.14      1.01 o 
   5   4   7        0.52        1.47      0.64 o 
   6   4   7       86.76       99.10      4.06 o 
  -4   5   7        5.76        3.24      0.88 o 
  -3   5   7        1.28        0.90      0.42 o 
  -2   5   7       38.27       35.17      1.04 o 
  -1   5   7        6.49        6.60      0.48 o 
   0   5   7      113.63      117.04      1.57 o 
   1   5   7       83.38       80.71      1.16 o 
   2   5   7       65.09       57.05      1.24 o 
   3   5   7        3.08        2.14      0.39 o 
   4   5   7        5.23        5.77      0.77 o 
   5   5   7       34.18       42.13      2.42 o 
   6   5   7       12.70       14.87      1.57 o 
  -4   6   7        0.02       -0.09      0.51 o 
  -3   6   7        2.93        1.92      0.54 o 
  -2   6   7        1.04        0.80      0.40 o 
  -1   6   7       11.09       10.81      0.58 o 
   0   6   7        0.93        0.69      0.20 o 
   1   6   7        0.04        0.11      0.21 o 
   2   6   7        0.01       -0.01      0.13 o 
   3   6   7        4.22        4.03      0.40 o 
   4   6   7        1.72        1.72      0.66 o 
   5   6   7        2.75        2.72      0.88 o 
   6   6   7       10.97       11.28      1.48 o 
  -3   7   7        1.26        0.44      0.54 o 
  -2   7   7        2.67        3.10      0.63 o 
  -1   7   7       14.18       15.13      0.80 o 
   0   7   7        5.04        5.07      0.42 o 
   1   7   7       24.65       23.05      0.82 o 
   2   7   7        1.08        0.33      0.20 o 
   3   7   7        7.86        5.67      0.51 o 
   4   7   7        5.86        5.68      1.12 o 
   5   7   7       34.30       44.61      2.74 o 
   6   7   7      122.53      143.84      5.67 o 
  -2   8   7       67.85       71.20      4.61 o 
  -1   8   7       19.13       20.53      1.35 o 
   0   8   7        7.14        6.83      0.53 o 
   1   8   7        0.13        0.06      0.30 o 
   2   8   7       18.24       17.76      1.25 o 
   3   8   7        1.23        1.27      0.46 o 
   4   8   7       17.08       19.08      1.95 o 
   5   8   7      225.94      267.16      9.06 o 
  -1   9   7        9.52        9.53      3.01 o 
   0   9   7        0.54        0.80      0.64 o 
   1   9   7        3.22        3.60      1.04 o 
   2   9   7        7.01        6.48      0.89 o 
   3   9   7        3.73        4.01      0.87 o 
   4   9   7       72.64       73.52      3.97 o 
   1  10   7        4.40        6.23      0.61 o 
   2  10   7       11.01       10.00      1.10 o 
   3  10   7        4.19        1.75      0.78 o 
  -2  -8   8      102.54      123.45      4.12 o 
  -1  -8   8        0.01        0.05      0.57 o 
  -4  -7   8        7.15        6.72      1.46 o 
  -3  -7   8      100.66      121.99      4.04 o 
  -2  -7   8        8.39        8.66      1.02 o 
  -1  -7   8        0.22        0.13      0.33 o 
   0  -7   8        0.02        0.19      0.36 o 
   1  -7   8        4.21        5.50      1.05 o 
  -5  -6   8        1.28        1.64      0.95 o 
  -4  -6   8        6.33        6.35      1.32 o 
  -3  -6   8        9.13        9.73      0.85 o 
  -2  -6   8       14.28       11.86      1.05 o 
  -1  -6   8       10.80       10.39      0.64 o 
   0  -6   8        5.01        5.47      0.79 o 
   1  -6   8        1.12        0.96      0.65 o 
   2  -6   8        0.97        1.05      0.77 o 
  -5  -5   8        3.37        3.78      1.07 o 
  -4  -5   8       16.44       13.62      1.57 o 
  -3  -5   8       17.38       16.65      1.21 o 
  -2  -5   8       49.71       41.91      1.11 o 
  -1  -5   8        4.56        4.02      0.37 o 
   0  -5   8       16.47       15.55      0.87 o 
   1  -5   8       19.68       20.28      1.00 o 
   2  -5   8       14.81       12.18      1.24 o 
   3  -5   8       53.96       56.57      3.72 o 
  -5  -4   8       21.54       22.63      1.87 o 
  -4  -4   8        1.31        0.84      0.47 o 
  -3  -4   8       96.27       88.13      2.11 o 
  -2  -4   8        1.69        1.63      0.37 o 
  -1  -4   8        0.00       -0.03      0.14 o 
   0  -4   8        8.73        9.35      0.49 o 
   1  -4   8      166.55      163.34      2.77 o 
   2  -4   8       19.23       22.11      1.20 o 
   3  -4   8       12.52       12.92      1.80 o 
   4  -4   8        2.82        2.99      1.17 o 
  -6  -3   8        0.16        0.23      0.67 o 
  -5  -3   8        9.86       10.71      1.07 o 
  -4  -3   8       65.58       66.51      1.85 o 
  -3  -3   8        1.91        1.20      0.26 o 
  -2  -3   8       12.14       11.96      0.50 o 
  -1  -3   8        3.17        2.31      0.40 o 
   0  -3   8      390.36      376.53      4.84 o 
   1  -3   8      100.64       98.00      1.51 o 
   2  -3   8       14.21       14.84      0.66 o 
   3  -3   8        0.15        0.69      0.73 o 
   4  -3   8        5.94        6.87      1.42 o 
  -6  -2   8        0.03        0.37      0.72 o 
  -5  -2   8        7.75        8.35      0.75 o 
  -4  -2   8        6.43        6.60      1.08 o 
  -3  -2   8        1.19        0.78      0.22 o 
  -2  -2   8        5.44        6.08      0.32 o 
  -1  -2   8       54.30       53.27      0.80 o 
   0  -2   8      309.21      299.04      3.06 o 
   1  -2   8       21.18       20.94      0.58 o 
   2  -2   8       15.68       17.11      1.30 o 
   3  -2   8        4.84        4.91      0.65 o 
   4  -2   8        9.39       11.71      1.53 o 
   5  -2   8        3.54        5.13      1.33 o 
  -6  -1   8        0.86        0.61      0.47 o 
  -5  -1   8        1.57        1.32      0.43 o 
  -4  -1   8        1.67        1.52      0.39 o 
  -3  -1   8        6.23        6.68      0.48 o 
  -2  -1   8       38.46       39.94      0.90 o 
  -1  -1   8       98.54       94.44      1.16 o 
   0  -1   8       59.98       54.73      0.99 o 
   1  -1   8        9.77        9.35      0.36 o 
   2  -1   8        0.28        0.22      0.14 o 
   3  -1   8        0.78        1.11      0.29 o 
   4  -1   8       47.55       49.47      2.78 o 
   5  -1   8       19.40       23.26      2.03 o 
  -6   0   8        0.45        0.62      0.54 o 
  -5   0   8        0.00       -0.12      0.33 o 
  -4   0   8       29.63       30.21      1.17 o 
  -3   0   8        5.61        4.99      0.46 o 
  -2   0   8        1.36        1.11      0.19 o 
  -1   0   8       13.52        9.61      0.26 o 
   0   0   8       29.20       28.49      0.44 o 
   1   0   8        5.92        3.44      0.21 o 
   2   0   8        0.82        0.34      0.15 o 
   3   0   8      118.66      108.02      2.92 o 
   4   0   8        8.08        6.87      0.75 o 
   5   0   8       14.90       17.82      1.79 o 
  -5   1   8       23.71       21.78      1.14 o 
  -4   1   8       31.77       33.66      1.28 o 
  -3   1   8        0.50        0.62      0.20 o 
  -2   1   8       13.64       15.97      0.57 o 
  -1   1   8      202.35      214.67      2.26 o 
   0   1   8       18.65       21.96      0.38 o 
   1   1   8        6.01        6.21      0.26 o 
   2   1   8       26.64       19.68      0.66 o 
   3   1   8       23.00       19.37      0.80 o 
   4   1   8       30.11       28.05      1.34 o 
   5   1   8       45.48       40.38      2.38 o 
   6   1   8       14.00       10.92      1.42 o 
  -5   2   8       25.21       22.27      1.81 o 
  -4   2   8        2.22        2.66      0.50 o 
  -3   2   8        1.09        1.09      0.29 o 
  -2   2   8      188.04      197.37      3.09 o 
  -1   2   8       30.45       36.71      0.67 o 
   0   2   8       15.42       17.16      0.35 o 
   1   2   8        4.61        4.56      0.20 o 
   2   2   8       64.93       59.77      1.00 o 
   3   2   8      314.29      291.03      4.91 o 
   4   2   8        0.06       -0.10      0.28 o 
   5   2   8        5.16        4.68      0.93 o 
   6   2   8        0.18        0.67      0.69 o 
  -5   3   8       16.19       16.00      1.14 o 
  -4   3   8       14.13       12.78      0.93 o 
  -3   3   8       12.16        9.44      0.74 o 
  -2   3   8       14.03       15.06      0.69 o 
  -1   3   8        0.26        0.19      0.14 o 
   0   3   8        1.50        1.27      0.13 o 
   1   3   8        4.44        3.45      0.19 o 
   2   3   8      158.33      149.25      1.91 o 
   3   3   8        3.26        3.80      0.39 o 
   4   3   8        2.33        2.41      0.47 o 
   5   3   8        0.04        0.26      0.55 o 
   6   3   8        3.76        2.73      0.93 o 
  -5   4   8        0.43        0.29      0.74 o 
  -4   4   8        5.29        4.46      0.70 o 
  -3   4   8        6.91        6.71      0.71 o 
  -2   4   8        2.71        2.91      0.40 o 
  -1   4   8        0.33        0.50      0.18 o 
   0   4   8        2.32        1.88      0.19 o 
   1   4   8        0.37        0.28      0.14 o 
   2   4   8       67.16       63.30      1.32 o 
   3   4   8       16.99       15.02      0.80 o 
   4   4   8       10.44       10.01      0.95 o 
   5   4   8        4.62        5.69      1.06 o 
   6   4   8       27.91       28.69      2.11 o 
  -4   5   8        8.61        8.13      0.93 o 
  -3   5   8        2.26        2.76      0.49 o 
  -2   5   8        7.55        5.24      0.72 o 
  -1   5   8       13.44       13.87      0.55 o 
   0   5   8        3.19        3.14      0.25 o 
   1   5   8      128.05      125.41      2.24 o 
   2   5   8       98.13       81.03      3.66 o 
   3   5   8       10.71       11.08      0.84 o 
   4   5   8        7.69        9.43      1.23 o 
   5   5   8       60.96       74.74      3.53 o 
   6   5   8        2.16        2.30      0.94 o 
  -4   6   8        0.01       -0.39      0.90 o 
  -3   6   8        9.60        7.37      1.01 o 
  -2   6   8       44.20       41.74      1.96 o 
  -1   6   8       43.38       43.18      1.20 o 
   0   6   8       19.79       19.56      0.62 o 
   1   6   8      143.70      133.57      2.41 o 
   2   6   8       17.82       11.71      0.73 o 
   3   6   8        0.23        0.00      0.22 o 
   4   6   8       33.95       35.88      2.29 o 
   5   6   8        0.38       -0.75      0.55 o 
   6   6   8        8.04        8.17      1.37 o 
  -3   7   8       15.90       15.71      1.58 o 
  -2   7   8        7.54        7.55      0.85 o 
  -1   7   8        0.70        0.60      0.35 o 
   0   7   8       20.47       17.90      0.77 o 
   1   7   8       89.44       86.12      1.81 o 
   2   7   8        0.21        0.78      0.24 o 
   3   7   8        7.41        7.29      0.72 o 
   4   7   8        1.48        0.99      0.77 o 
   5   7   8       68.11       72.69      3.72 o 
  -2   8   8        0.01        0.21      0.65 o 
  -1   8   8       11.48       13.55      1.16 o 
   0   8   8       33.32       33.11      1.91 o 
   1   8   8        0.45        0.54      0.33 o 
   2   8   8        0.02        0.35      0.45 o 
   3   8   8        7.05        5.00      0.83 o 
   4   8   8       44.74       48.84      3.08 o 
   5   8   8       16.33       20.16      2.12 o 
  -1   9   8        2.76        4.79      1.10 o 
   0   9   8        0.00        0.00      0.61 o 
   1   9   8        5.10        5.27      0.85 o 
   2   9   8        7.21        7.88      0.98 o 
   3   9   8        9.06        8.28      1.09 o 
   4   9   8       93.92       99.51      3.74 o 
   1  10   8        3.80        4.32      0.56 o 
   2  10   8       10.67       10.22      1.12 o 
   3  10   8       37.93       37.82      2.11 o 
  -3  -7   9        9.13       12.59      1.30 o 
  -2  -7   9       20.78       21.85      1.51 o 
  -1  -7   9        5.14        7.39      0.93 o 
   0  -7   9        0.23        0.16      0.38 o 
   1  -7   9        2.17        2.21      0.93 o 
  -4  -6   9       40.95       46.49      3.11 o 
  -3  -6   9       55.72       64.75      2.12 o 
  -2  -6   9        5.83        5.13      0.82 o 
  -1  -6   9        0.25        0.12      0.29 o 
   0  -6   9       13.53       15.40      1.06 o 
   1  -6   9       61.25       68.10      2.90 o 
   2  -6   9        5.81        5.76      0.78 o 
  -5  -5   9       11.81       11.31      1.66 o 
  -4  -5   9       23.67       25.75      2.15 o 
  -3  -5   9       25.26       21.85      2.03 o 
  -2  -5   9        1.07        0.54      0.33 o 
  -1  -5   9       11.21       13.05      0.60 o 
   0  -5   9       63.06       70.87      1.78 o 
   1  -5   9        2.77        3.34      0.78 o 
   2  -5   9        2.40        2.40      0.60 o 
   3  -5   9       13.24       12.47      1.19 o 
  -5  -4   9        3.08        2.34      0.95 o 
  -4  -4   9       44.50       41.93      2.60 o 
  -3  -4   9        0.88        0.33      0.31 o 
  -2  -4   9        5.26        4.67      0.38 o 
  -1  -4   9        1.47        1.77      0.25 o 
   0  -4   9        0.57        0.65      0.24 o 
   1  -4   9        2.00        1.66      0.30 o 
   2  -4   9        1.50        1.25      0.40 o 
   3  -4   9        5.22        5.31      1.43 o 
  -5  -3   9        8.30        7.31      1.00 o 
  -4  -3   9        2.35        2.13      0.46 o 
  -3  -3   9        0.81        0.92      0.31 o 
  -2  -3   9        1.17        0.81      0.20 o 
  -1  -3   9        1.65        1.42      0.22 o 
   0  -3   9        6.78        6.29      0.38 o 
   1  -3   9        0.32        0.17      0.18 o 
   2  -3   9        1.41        1.18      0.26 o 
   3  -3   9        1.04        1.17      0.83 o 
   4  -3   9        0.13        0.19      0.82 o 
  -5  -2   9        3.18        2.60      0.58 o 
  -4  -2   9        2.67        2.80      0.52 o 
  -3  -2   9        2.62        2.82      0.40 o 
  -2  -2   9       11.74       12.53      0.51 o 
  -1  -2   9      173.95      166.83      3.61 o 
   0  -2   9      156.42      143.64      2.16 o 
   1  -2   9        7.61        7.69      0.54 o 
   2  -2   9        3.17        3.23      0.36 o 
   3  -2   9       12.40        9.52      1.40 o 
   4  -2   9       13.54       11.07      1.61 o 
   5  -2   9       19.39       17.00      1.97 o 
  -5  -1   9       12.81       13.52      1.07 o 
  -4  -1   9        0.57        0.34      0.35 o 
  -3  -1   9        0.01        0.38      0.23 o 
  -2  -1   9      130.48      135.83      2.09 o 
  -1  -1   9      581.97      571.06      5.40 o 
   0  -1   9       16.60       16.92      0.42 o 
   1  -1   9       48.25       51.23      0.92 o 
   2  -1   9       35.09       27.98      1.37 o 
   3  -1   9       82.08       67.80      2.22 o 
   4  -1   9        2.90        2.95      0.96 o 
   5  -1   9        0.36        0.52      0.77 o 
  -5   0   9        1.50        1.05      0.45 o 
  -4   0   9       16.14       16.01      1.18 o 
  -3   0   9        1.11        1.09      0.28 o 
  -2   0   9      318.05      324.26      4.64 o 
  -1   0   9       58.37       59.07      0.97 o 
   0   0   9       26.57       25.90      0.53 o 
   1   0   9        2.21        1.02      0.16 o 
   2   0   9       77.96       60.36      1.26 o 
   3   0   9       10.02        6.94      0.56 o 
   4   0   9       15.54       12.64      1.44 o 
   5   0   9        0.59        0.15      0.65 o 
  -5   1   9        8.52        7.79      1.10 o 
  -4   1   9       28.58       30.13      1.26 o 
  -3   1   9       31.07       29.10      0.98 o 
  -2   1   9       18.69       18.36      0.73 o 
  -1   1   9       11.62       12.02      0.37 o 
   0   1   9        8.06        7.84      0.29 o 
   1   1   9       32.11       28.29      0.55 o 
   2   1   9        6.52        6.41      0.36 o 
   3   1   9        3.71        3.81      0.75 o 
   4   1   9        0.05        0.26      0.50 o 
   5   1   9        0.27        0.52      0.62 o 
  -5   2   9        0.15        0.39      0.50 o 
  -4   2   9        0.83        0.71      0.42 o 
  -3   2   9        8.78        8.59      0.73 o 
  -2   2   9        9.66        9.43      0.52 o 
  -1   2   9       43.99       45.80      0.80 o 
   0   2   9        5.87        5.92      0.24 o 
   1   2   9        0.95        0.69      0.13 o 
   2   2   9        1.34        1.41      0.20 o 
   3   2   9       97.20       87.14      1.82 o 
   4   2   9       61.49       60.71      4.93 o 
   5   2   9        1.56        2.18      0.83 o 
   6   2   9        2.84        3.22      1.01 o 
  -5   3   9       19.11       18.22      1.86 o 
  -4   3   9       12.63       13.87      1.32 o 
  -3   3   9        1.21        0.47      0.49 o 
  -2   3   9       46.25       49.08      1.31 o 
  -1   3   9        0.06       -0.03      0.14 o 
   0   3   9       20.19       19.62      0.47 o 
   1   3   9       12.16       12.92      0.36 o 
   2   3   9      853.71      802.40      8.22 o 
   3   3   9        8.25        8.38      0.66 o 
   4   3   9        8.89        8.47      0.87 o 
   5   3   9        0.78        0.89      0.65 o 
   6   3   9       35.11       33.39      2.37 o 
  -4   4   9        0.64        0.85      0.45 o 
  -3   4   9       15.36       15.92      1.10 o 
  -2   4   9        4.11        4.13      0.53 o 
  -1   4   9        3.67        3.30      0.30 o 
   0   4   9        1.05        1.18      0.18 o 
   1   4   9      915.68      911.01      7.87 o 
   2   4   9       44.05       41.94      0.99 o 
   3   4   9       11.14       10.26      0.62 o 
   4   4   9        6.53        6.57      1.11 o 
   5   4   9       72.42       77.96      3.69 o 
   6   4   9        4.89        5.38      1.17 o 
  -4   5   9        0.52        0.61      0.45 o 
  -3   5   9        0.69        0.77      0.39 o 
  -2   5   9        9.48       10.81      0.86 o 
  -1   5   9       14.42       14.55      0.68 o 
   0   5   9      110.01      111.66      1.48 o 
   1   5   9       34.79       34.74      0.97 o 
   2   5   9        1.10        0.54      0.18 o 
   3   5   9        9.00        9.05      0.61 o 
   4   5   9       16.90       21.39      1.78 o 
   5   5   9       18.02       20.82      1.93 o 
   6   5   9        0.86        0.62      0.78 o 
  -3   6   9        8.14        7.77      0.90 o 
  -2   6   9        3.01        2.06      0.53 o 
  -1   6   9        2.47        2.70      0.43 o 
   0   6   9        5.30        5.39      0.40 o 
   1   6   9        5.10        4.67      0.43 o 
   2   6   9        0.00        0.27      0.20 o 
   3   6   9        1.65        1.53      0.37 o 
   4   6   9        6.16        5.17      1.13 o 
   5   6   9       12.96       11.71      1.58 o 
  -3   7   9        6.85        5.52      1.06 o 
  -2   7   9        2.96        3.30      0.56 o 
  -1   7   9        2.09        1.79      0.85 o 
   0   7   9        3.69        4.16      0.45 o 
   1   7   9        4.21        3.46      0.83 o 
   2   7   9        6.91        5.85      0.80 o 
   3   7   9        2.22        2.14      0.51 o 
   4   7   9       11.15       14.11      1.70 o 
   5   7   9       73.56       77.29      3.99 o 
  -2   8   9        0.42        0.37      0.90 o 
  -1   8   9        4.21        3.20      0.75 o 
   0   8   9       35.61       32.99      1.93 o 
   1   8   9        2.41        2.14      0.43 o 
   2   8   9        0.08        0.59      0.51 o 
   3   8   9        0.03        0.34      0.52 o 
   4   8   9      192.12      204.83      7.57 o 
   5   8   9       29.83       37.90      2.80 o 
  -1   9   9       20.02       26.03      1.98 o 
   0   9   9        0.01        0.08      0.64 o 
   1   9   9        4.71        4.88      0.57 o 
   2   9   9        1.08        0.81      0.57 o 
   3   9   9      127.57      136.07      4.54 o 
   4   9   9       66.04       78.20      3.26 o 
  -2  -7  10        9.51       12.02      1.22 o 
  -1  -7  10        1.04       -0.68      0.52 o 
   0  -7  10        3.09        4.52      0.89 o 
  -4  -6  10       65.71       73.60      4.13 o 
  -3  -6  10       11.61       14.74      1.35 o 
  -2  -6  10       10.80       11.69      1.16 o 
  -1  -6  10        6.61        7.15      0.88 o 
   0  -6  10        0.12        0.18      0.36 o 
   1  -6  10        0.02        1.20      0.75 o 
  -4  -5  10       17.54       19.03      2.08 o 
  -3  -5  10        7.12        6.88      1.39 o 
  -2  -5  10        0.92        0.23      0.39 o 
  -1  -5  10        1.05        0.99      0.40 o 
   0  -5  10       23.12       25.96      1.02 o 
   1  -5  10        3.48        3.62      0.88 o 
   2  -5  10        9.44        7.28      1.18 o 
  -5  -4  10        1.63        1.57      0.94 o 
  -4  -4  10        5.91        6.04      1.26 o 
  -3  -4  10        4.99        4.30      0.65 o 
  -2  -4  10        0.39        0.36      0.26 o 
  -1  -4  10       63.66       66.79      1.63 o 
   0  -4  10        1.15        1.40      0.32 o 
   1  -4  10        0.61        0.72      0.59 o 
   2  -4  10       69.91       72.85      3.02 o 
   3  -4  10        5.03        6.25      0.73 o 
  -5  -3  10       15.39       14.38      1.38 o 
  -4  -3  10       29.66       29.42      1.32 o 
  -3  -3  10        1.33        1.05      0.42 o 
  -2  -3  10        6.65        7.20      0.45 o 
  -1  -3  10        0.02        0.17      0.16 o 
   0  -3  10      117.39      113.46      1.91 o 
   1  -3  10       98.22      100.96      2.50 o 
   2  -3  10        4.56        6.16      0.76 o 
   3  -3  10        3.08        3.02      1.15 o 
   4  -3  10        0.03        0.12      0.83 o 
  -5  -2  10       33.95       37.28      1.57 o 
  -4  -2  10        0.83        0.87      0.44 o 
  -3  -2  10        3.88        3.85      0.56 o 
  -2  -2  10        0.98        1.06      0.22 o 
  -1  -2  10      382.61      375.47      4.04 o 
   0  -2  10        5.78        6.17      0.39 o 
   1  -2  10        0.25        0.25      0.17 o 
   2  -2  10        2.69        2.72      0.58 o 
   3  -2  10        6.15        5.44      1.22 o 
   4  -2  10        7.51       10.26      1.64 o 
  -5  -1  10        0.16        0.07      0.44 o 
  -4  -1  10        0.90        0.67      0.40 o 
  -3  -1  10        1.25        0.89      0.37 o 
  -2  -1  10       93.35       98.42      1.85 o 
  -1  -1  10        0.06        0.18      0.13 o 
   0  -1  10        2.10        1.44      0.21 o 
   1  -1  10        0.03       -0.07      0.12 o 
   2  -1  10        3.18        2.44      0.33 o 
   3  -1  10        4.65        5.10      1.08 o 
   4  -1  10        5.05        3.17      0.97 o 
   5  -1  10        0.10        0.25      0.68 o 
  -5   0  10        0.07       -0.11      0.40 o 
  -4   0  10        0.00       -0.15      0.34 o 
  -3   0  10        3.65        3.77      0.55 o 
  -2   0  10       18.52       17.44      0.75 o 
  -1   0  10        0.26        0.58      0.17 o 
   0   0  10        1.05        1.21      0.17 o 
   1   0  10        2.74        1.96      0.19 o 
   2   0  10       34.17       25.66      0.80 o 
   3   0  10       20.48       18.31      1.09 o 
   4   0  10        5.40        4.24      1.04 o 
   5   0  10       11.89       14.13      1.75 o 
  -5   1  10       19.83       19.32      1.21 o 
  -4   1  10        1.73        1.48      0.49 o 
  -3   1  10       18.06       18.24      1.14 o 
  -2   1  10        2.67        2.64      0.38 o 
  -1   1  10        2.24        1.91      0.39 o 
   0   1  10        5.16        3.77      0.22 o 
   1   1  10       32.86       24.92      0.73 o 
   2   1  10      116.48      100.24      1.52 o 
   3   1  10        8.42        7.04      0.68 o 
   4   1  10       57.78       56.58      3.06 o 
   5   1  10       48.32       49.18      2.97 o 
  -5   2  10        5.80        4.12      0.75 o 
  -4   2  10        0.15       -0.35      0.35 o 
  -3   2  10       19.03       19.63      1.30 o 
  -2   2  10       78.78       83.10      1.61 o 
  -1   2  10        0.57        0.42      0.17 o 
   0   2  10        8.70        7.84      0.29 o 
   1   2  10       37.94       29.79      0.59 o 
   2   2  10       71.74       63.34      1.11 o 
   3   2  10        6.97        6.52      0.52 o 
   4   2  10       42.86       38.28      2.42 o 
   5   2  10        9.75       10.33      1.43 o 
  -4   3  10        0.31       -0.08      0.38 o 
  -3   3  10      107.77      107.90      2.68 o 
  -2   3  10        0.48        0.64      0.31 o 
  -1   3  10        6.13        6.97      0.36 o 
   0   3  10        0.25        0.11      0.13 o 
   1   3  10      145.03      139.08      1.56 o 
   2   3  10       12.73       12.45      0.47 o 
   3   3  10        5.37        4.69      0.47 o 
   4   3  10       17.10       14.16      1.56 o 
   5   3  10        0.41        0.35      0.64 o 
  -4   4  10       28.01       25.51      1.41 o 
  -3   4  10        3.39        2.76      0.57 o 
  -2   4  10        2.21        2.84      0.51 o 
  -1   4  10        0.61        0.50      0.20 o 
   0   4  10       25.25       22.93      0.70 o 
   1   4  10       21.68       20.24      0.64 o 
   2   4  10       26.03       23.30      0.71 o 
   3   4  10       14.30       14.16      0.62 o 
   4   4  10        3.20        2.06      0.82 o 
   5   4  10        0.85        1.78      0.85 o 
  -4   5  10        1.35        0.70      0.68 o 
  -3   5  10        0.02       -0.06      0.39 o 
  -2   5  10        0.00       -0.14      0.35 o 
  -1   5  10        0.51        0.49      0.24 o 
   0   5  10      134.08      138.33      1.98 o 
   1   5  10        4.47        4.00      0.43 o 
   2   5  10        3.69        3.32      0.39 o 
   3   5  10        1.52        1.05      0.26 o 
   4   5  10       30.53       38.63      2.52 o 
   5   5  10       31.51       32.68      2.44 o 
  -3   6  10       10.50        7.70      0.94 o 
  -2   6  10       10.98        9.06      0.89 o 
  -1   6  10       25.01       23.74      1.10 o 
   0   6  10       30.99       32.16      0.90 o 
   1   6  10       32.47       31.25      0.98 o 
   2   6  10       13.16       12.76      1.16 o 
   3   6  10       28.56       31.46      1.36 o 
   4   6  10       84.12      100.74      4.52 o 
   5   6  10        0.00        0.83      0.74 o 
  -2   7  10        9.12       10.65      1.15 o 
  -1   7  10       14.57       15.98      1.22 o 
   0   7  10      119.69      122.11      2.31 o 
   1   7  10        0.63        0.51      0.35 o 
   2   7  10        2.38        0.67      0.47 o 
   3   7  10       54.33       57.16      1.98 o 
   4   7  10       27.03       24.00      2.21 o 
   5   7  10       11.00       10.82      1.68 o 
  -1   8  10       49.86       55.98      2.24 o 
   0   8  10        3.75        2.62      0.67 o 
   1   8  10        0.34        0.14      0.33 o 
   2   8  10       22.21       20.63      1.42 o 
   3   8  10       48.83       49.44      2.35 o 
   4   8  10        2.94        3.50      0.73 o 
   0   9  10        1.14        0.87      0.63 o 
   1   9  10        3.58        3.56      0.52 o 
   2   9  10        5.55        7.89      1.02 o 
   3   9  10       13.60       16.38      1.45 o 
  -3  -6  11        0.39       -0.20      0.65 o 
  -2  -6  11        0.14        0.21      0.57 o 
  -1  -6  11        1.51        3.16      0.72 o 
   0  -6  11        4.55        5.31      1.27 o 
   1  -6  11        3.53        4.46      1.03 o 
  -4  -5  11        1.71        2.83      1.18 o 
  -3  -5  11        0.87        0.76      0.52 o 
  -2  -5  11        4.10        6.31      0.74 o 
  -1  -5  11       18.75       20.01      1.30 o 
   0  -5  11       29.19       30.11      1.13 o 
   1  -5  11        8.94       11.42      1.29 o 
   2  -5  11        0.07        1.16      0.89 o 
  -4  -4  11        1.11        0.45      0.84 o 
  -3  -4  11        0.24        0.19      0.47 o 
  -2  -4  11        8.25        9.63      1.65 o 
  -1  -4  11       39.22       38.25      1.44 o 
   0  -4  11        0.01        0.11      0.30 o 
   1  -4  11        3.32        2.72      0.75 o 
   2  -4  11       10.36       10.61      1.33 o 
   3  -4  11        0.47        0.52      0.87 o 
  -5  -3  11        8.93        7.49      1.57 o 
  -4  -3  11        3.47        3.29      0.63 o 
  -3  -3  11        2.56        3.11      0.57 o 
  -2  -3  11        0.33        0.51      0.27 o 
  -1  -3  11        1.33        0.87      0.24 o 
   0  -3  11        2.03        1.67      0.38 o 
   1  -3  11        6.47        5.75      0.59 o 
   2  -3  11        2.68        2.26      0.79 o 
   3  -3  11        2.83        3.41      0.76 o 
  -5  -2  11       17.01       17.87      1.21 o 
  -4  -2  11        4.16        3.93      0.65 o 
  -3  -2  11        1.08        1.11      0.44 o 
  -2  -2  11        0.79        0.42      0.24 o 
  -1  -2  11       83.95       80.39      1.23 o 
   0  -2  11       44.41       44.00      1.02 o 
   1  -2  11        2.47        1.67      0.30 o 
   2  -2  11       12.77       14.17      1.12 o 
   3  -2  11        0.78        1.19      0.89 o 
   4  -2  11       12.22       12.33      1.86 o 
  -5  -1  11        1.78        1.15      0.63 o 
  -4  -1  11        0.41        0.96      0.46 o 
  -3  -1  11       12.46       13.19      1.07 o 
  -2  -1  11      395.92      413.55      5.10 o 
  -1  -1  11        0.63        0.35      0.14 o 
   0  -1  11        7.81        6.72      0.40 o 
   1  -1  11        8.87        8.26      0.45 o 
   2  -1  11       13.74        8.51      1.14 o 
   3  -1  11        0.28        0.64      0.71 o 
   4  -1  11       34.22       39.34      2.84 o 
  -5   0  11        0.05        0.05      0.48 o 
  -4   0  11        0.47        0.35      0.43 o 
  -3   0  11      275.44      289.48      5.22 o 
  -2   0  11       88.41       94.44      1.65 o 
  -1   0  11        1.34        0.91      0.23 o 
   0   0  11        5.16        6.08      0.36 o 
   1   0  11       51.40       42.93      0.89 o 
   2   0  11       40.63       31.21      0.93 o 
   3   0  11        0.65        0.19      0.63 o 
   4   0  11       11.16       10.96      1.55 o 
   5   0  11        0.22       -0.19      0.79 o 
  -5   1  11        4.59        4.24      1.24 o 
  -4   1  11       14.87       12.77      1.29 o 
  -3   1  11       72.07       76.43      2.14 o 
  -2   1  11       22.12       22.10      0.91 o 
  -1   1  11       26.09       26.96      0.88 o 
   0   1  11       15.60       14.46      0.47 o 
   1   1  11       28.24       21.09      0.68 o 
   2   1  11        0.13        0.44      0.18 o 
   3   1  11       19.74       17.31      1.84 o 
   4   1  11        8.77        8.87      1.38 o 
   5   1  11       19.98       20.53      2.07 o 
  -4   2  11       22.75       23.46      1.84 o 
  -3   2  11       28.15       33.24      1.62 o 
  -2   2  11       14.06       16.01      0.81 o 
  -1   2  11        0.53        0.65      0.22 o 
   0   2  11        5.06        4.29      0.31 o 
   1   2  11       50.69       45.38      0.89 o 
   2   2  11       64.77       61.24      1.12 o 
   3   2  11       68.86       70.38      1.43 o 
   4   2  11        1.37        2.01      0.83 o 
   5   2  11        4.11        4.05      1.17 o 
  -4   3  11        0.63        0.50      0.48 o 
  -3   3  11       23.25       23.42      1.74 o 
  -2   3  11        2.39        1.40      0.42 o 
  -1   3  11        1.69        1.49      0.28 o 
   0   3  11       34.22       28.70      0.83 o 
   1   3  11      170.21      159.17      2.34 o 
   2   3  11        3.15        3.47      0.31 o 
   3   3  11       19.64       20.83      0.74 o 
   4   3  11        3.21        2.32      0.88 o 
   5   3  11        6.43        6.71      1.34 o 
  -4   4  11       30.41       28.36      1.53 o 
  -3   4  11        5.20        3.06      0.62 o 
  -2   4  11        0.03        0.09      0.33 o 
  -1   4  11        0.00        0.26      0.20 o 
   0   4  11      222.73      222.59      2.86 o 
   1   4  11      234.37      234.66      2.97 o 
   2   4  11        1.58        0.85      0.29 o 
   3   4  11        0.61        0.76      0.36 o 
   4   4  11        6.75        5.55      1.21 o 
   5   4  11       15.33       16.76      1.91 o 
  -3   5  11        2.75        2.32      0.87 o 
  -2   5  11        0.10        0.40      0.38 o 
  -1   5  11       53.15       51.55      1.63 o 
   0   5  11      357.10      384.74      4.58 o 
   1   5  11        8.13        6.98      0.48 o 
   2   5  11        7.13        5.70      0.91 o 
   3   5  11        0.28        0.02      0.31 o 
   4   5  11       71.10       73.61      3.77 o 
   5   5  11        1.12        2.21      0.93 o 
  -3   6  11        1.02        0.90      0.59 o 
  -2   6  11        1.03        1.18      0.47 o 
  -1   6  11       69.41       71.38      3.62 o 
   0   6  11        0.01        0.35      0.26 o 
   1   6  11        1.87        1.98      0.48 o 
   2   6  11        3.31        3.87      0.74 o 
   3   6  11       26.10       28.39      1.98 o 
   4   6  11        5.36        5.95      1.31 o 
   5   6  11       17.01       19.35      2.11 o 
  -2   7  11        2.86        2.64      0.64 o 
  -1   7  11        4.15        5.51      0.90 o 
   0   7  11        5.73        5.12      1.79 o 
   1   7  11        0.09       -0.15      0.30 o 
   2   7  11        0.00       -0.20      0.41 o 
   3   7  11       22.70       25.80      1.68 o 
   4   7  11        5.00        3.94      1.21 o 
   5   7  11        2.33        0.96      1.01 o 
  -1   8  11       35.14       33.54      2.45 o 
   0   8  11        0.09        0.45      0.55 o 
   1   8  11        2.90        2.54      0.43 o 
   2   8  11       10.92        9.71      1.08 o 
   3   8  11       12.17       11.99      1.24 o 
   4   8  11       10.94       13.32      1.45 o 
   0   9  11        1.96        1.25      0.82 o 
   1   9  11        3.59        3.80      0.50 o 
   2   9  11       23.64       21.52      1.52 o 
   3   9  11       90.61       92.81      3.57 o 
  -1  -6  12        0.01        0.28      0.61 o 
  -3  -5  12        0.77        1.09      0.69 o 
  -2  -5  12        1.13        1.67      0.57 o 
  -1  -5  12        1.32        0.61      0.60 o 
   0  -5  12        0.33        0.25      0.39 o 
   1  -5  12        1.97        2.05      0.82 o 
  -4  -4  12        5.94        5.44      1.52 o 
  -3  -4  12        0.92        1.67      0.67 o 
  -2  -4  12       14.26       19.07      1.78 o 
  -1  -4  12       30.73       31.44      1.36 o 
   0  -4  12       11.61       14.05      1.29 o 
   1  -4  12       30.42       32.81      1.93 o 
   2  -4  12        0.12        1.03      0.77 o 
  -4  -3  12        0.26        0.31      0.49 o 
  -3  -3  12       10.67       11.67      0.96 o 
  -2  -3  12       86.77       94.71      2.21 o 
  -1  -3  12       11.68       10.78      0.71 o 
   0  -3  12       61.02       67.43      1.78 o 
   1  -3  12       27.43       31.75      1.90 o 
   2  -3  12       14.64       20.66      1.68 o 
   3  -3  12        0.13        0.16      0.80 o 
  -4  -2  12        0.47        0.96      0.51 o 
  -3  -2  12       19.67       21.42      1.20 o 
  -2  -2  12       30.83       30.90      1.01 o 
  -1  -2  12        0.04        0.29      0.32 o 
   0  -2  12       30.23       32.80      0.90 o 
   1  -2  12       16.91       20.60      1.23 o 
   2  -2  12        0.08       -0.25      0.51 o 
   3  -2  12        1.77        1.80      0.65 o 
  -4  -1  12        0.01       -0.43      0.39 o 
  -3  -1  12       17.48       17.77      1.09 o 
  -2  -1  12       39.48       42.76      2.24 o 
  -1  -1  12        0.70        1.28      0.31 o 
   0  -1  12        3.95        3.91      0.48 o 
   1  -1  12        0.08        0.30      0.21 o 
   2  -1  12        2.43        1.94      0.67 o 
   3  -1  12        3.91        4.03      1.95 o 
   4  -1  12        0.01        1.33      0.96 o 
  -4   0  12        0.39        0.59      0.47 o 
  -3   0  12        0.78        0.94      0.43 o 
  -2   0  12        4.04        4.74      0.47 o 
  -1   0  12        0.07        0.22      0.21 o 
   0   0  12        1.15        0.85      0.24 o 
   1   0  12        0.18        0.57      0.21 o 
   2   0  12       17.50       12.99      0.68 o 
   3   0  12       33.20       35.90      3.74 o 
   4   0  12        0.57        1.38      0.92 o 
  -4   1  12       18.14       16.06      1.14 o 
  -3   1  12       40.67       44.69      2.31 o 
  -2   1  12        0.73        1.08      0.32 o 
  -1   1  12        2.67        2.25      0.32 o 
   0   1  12       11.75       10.39      0.54 o 
   1   1  12      108.52       90.46      1.46 o 
   2   1  12        0.75        0.79      0.25 o 
   3   1  12        0.56        0.02      0.41 o 
   4   1  12        4.90        7.00      1.38 o 
   5   1  12        7.35        9.30      1.59 o 
  -4   2  12       36.77       39.78      1.96 o 
  -3   2  12       23.35       22.83      1.66 o 
  -2   2  12        7.08        8.60      1.63 o 
  -1   2  12       15.30       18.07      0.73 o 
   0   2  12       92.78       82.92      3.34 o 
   1   2  12       12.71       12.17      0.49 o 
   2   2  12       10.92        9.38      0.55 o 
   3   2  12       26.21       27.25      1.08 o 
   4   2  12       78.65       88.27      4.31 o 
   5   2  12        2.14        1.14      0.98 o 
  -4   3  12       50.65       54.61      2.60 o 
  -3   3  12        0.17        0.38      0.46 o 
  -2   3  12        4.41        5.32      0.69 o 
  -1   3  12       16.47       15.21      0.73 o 
   0   3  12        0.15        0.21      0.19 o 
   1   3  12        0.01        0.14      0.20 o 
   2   3  12        0.00        0.08      0.21 o 
   3   3  12       90.95       95.96      2.23 o 
   4   3  12        1.09        1.45      0.92 o 
   5   3  12        1.68        1.65      1.02 o 
  -4   4  12        4.01        2.97      1.25 o 
  -3   4  12        0.09        0.52      0.49 o 
  -2   4  12        2.61        1.31      0.47 o 
  -1   4  12        6.78        5.87      0.54 o 
   0   4  12        4.49        4.05      0.35 o 
   1   4  12        7.54        7.39      0.62 o 
   2   4  12        2.95        2.55      0.52 o 
   3   4  12        0.44       -0.13      0.47 o 
   4   4  12        0.03        0.82      0.79 o 
   5   4  12        0.00        0.21      0.85 o 
  -3   5  12        0.61        0.28      0.52 o 
  -2   5  12        0.06        0.08      0.40 o 
  -1   5  12        3.16        2.49      0.45 o 
   0   5  12       53.06       53.91      1.09 o 
   1   5  12        8.91        9.51      0.60 o 
   2   5  12       13.44       11.57      1.09 o 
   3   5  12        6.61        5.17      0.72 o 
   4   5  12       11.11       10.89      1.63 o 
   5   5  12        7.28        6.31      1.41 o 
  -2   6  12        2.70        2.11      0.47 o 
  -1   6  12      206.18      209.33      3.97 o 
   0   6  12        3.51        4.18      0.67 o 
   1   6  12       29.72       29.61      1.00 o 
   2   6  12        1.73        3.53      0.75 o 
   3   6  12       84.50       84.53      3.24 o 
   4   6  12        1.32        2.22      1.01 o 
   5   6  12        4.77        4.80      1.37 o 
  -2   7  12       88.83       89.47      3.87 o 
  -1   7  12        3.01        3.30      1.10 o 
   0   7  12        1.46        1.63      0.64 o 
   1   7  12        1.50        1.27      0.52 o 
   2   7  12       74.04       83.55      3.13 o 
   3   7  12        8.18       12.15      1.28 o 
   4   7  12       23.28       25.22      5.59 o 
  -1   8  12       11.03       15.03      1.66 o 
   0   8  12        0.75        1.51      0.66 o 
   1   8  12       13.56       17.51      1.24 o 
   2   8  12        1.53        2.21      0.72 o 
   3   8  12        0.01        0.36      0.57 o 
   2   9  12        9.31        9.23      1.14 o 
  -2  -5  13        0.37        1.68      1.85 o 
  -1  -5  13        4.44        4.06      0.84 o 
   0  -5  13       27.87       32.98      1.23 o 
  -3  -4  13        6.52        9.43      0.96 o 
  -2  -4  13       17.54       19.52      2.29 o 
  -1  -4  13        1.16        0.26      0.55 o 
   0  -4  13        4.29        4.43      0.55 o 
   1  -4  13        0.56        1.06      0.73 o 
  -4  -3  13        5.19        4.75      0.99 o 
  -3  -3  13        2.22        1.99      0.69 o 
  -2  -3  13        2.76        3.18      1.05 o 
  -1  -3  13        3.05        4.38      0.86 o 
   0  -3  13        5.54        4.85      0.49 o 
   1  -3  13       21.96       26.86      1.73 o 
   2  -3  13       10.27       14.67      1.50 o 
  -4  -2  13        0.34        0.71      0.55 o 
  -3  -2  13        4.09        5.11      1.52 o 
  -2  -2  13        6.50        5.87      0.55 o 
  -1  -2  13       20.31       21.95      2.72 o 
   0  -2  13        0.00       -0.03      0.27 o 
   1  -2  13       11.44       14.73      0.75 o 
   2  -2  13        0.53       -0.01      0.63 o 
   3  -2  13        0.67        0.26      0.80 o 
  -4  -1  13        3.26        1.88      0.60 o 
  -3  -1  13       28.24       30.12      1.44 o 
  -2  -1  13        8.66        7.85      0.60 o 
  -1  -1  13       22.07       23.77      1.37 o 
   0  -1  13        4.24        4.85      0.41 o 
   1  -1  13        2.59        2.73      0.35 o 
   2  -1  13        2.16        2.23      0.77 o 
   3  -1  13       40.69       44.97      4.14 o 
  -4   0  13       37.99       39.65      1.71 o 
  -3   0  13      187.34      211.62      4.38 o 
  -2   0  13        6.25        6.77      0.62 o 
  -1   0  13        3.90        3.74      0.57 o 
   0   0  13       13.63       12.06      0.75 o 
   1   0  13       10.15        6.08      0.43 o 
   2   0  13       11.22       12.67      1.25 o 
   3   0  13       51.61       55.60      2.10 o 
   4   0  13       90.25       99.32      4.97 o 
  -4   1  13      179.48      209.91      4.56 o 
  -3   1  13        0.05        0.20      0.45 o 
  -2   1  13       15.30       16.14      0.80 o 
  -1   1  13        3.14        3.10      0.80 o 
   0   1  13       35.86       28.96      0.91 o 
   1   1  13        0.28        0.07      0.20 o 
   2   1  13        8.43        6.85      0.53 o 
   3   1  13       57.45       59.14      2.11 o 
   4   1  13       22.86       25.71      2.43 o 
  -4   2  13        0.41        0.61      0.55 o 
  -3   2  13        2.16        2.23      0.63 o 
  -2   2  13        0.09        0.40      0.32 o 
  -1   2  13        7.71        8.89      0.67 o 
   0   2  13        3.69        3.66      0.43 o 
   1   2  13       20.45       18.87      0.76 o 
   2   2  13       10.10        8.71      0.56 o 
   3   2  13        1.16        2.11      0.58 o 
   4   2  13        0.29        0.36      0.82 o 
  -3   3  13        0.85        1.24      0.52 o 
  -2   3  13        0.00        0.19      0.33 o 
  -1   3  13       12.96       11.43      1.17 o 
   0   3  13        1.77        1.65      0.31 o 
   1   3  13        1.62        1.54      0.31 o 
   2   3  13       47.23       47.77      1.42 o 
   3   3  13        7.82        8.66      0.87 o 
   4   3  13        2.22        3.36      1.13 o 
  -3   4  13        0.83        1.27      0.55 o 
  -2   4  13        1.77        1.44      0.40 o 
  -1   4  13        2.67        2.49      0.59 o 
   0   4  13      102.24      103.73      1.83 o 
   1   4  13       29.12       30.94      0.88 o 
   2   4  13       26.20       20.06      1.41 o 
   3   4  13        2.44        1.93      0.57 o 
   4   4  13        8.89        8.50      1.56 o 
  -3   5  13        0.00       -0.55      0.95 o 
  -2   5  13        0.22        0.09      0.38 o 
  -1   5  13      222.46      225.28      5.91 o 
   0   5  13       17.52       16.73      0.74 o 
   1   5  13        0.28        0.46      0.34 o 
   2   5  13        0.21        0.32      0.47 o 
   3   5  13       18.83       18.58      1.48 o 
   4   5  13        0.84        0.72      0.84 o 
  -2   6  13       86.89       85.94      2.39 o 
  -1   6  13       31.20       30.63      1.46 o 
   0   6  13       12.53       12.29      4.86 o 
   1   6  13        0.04        0.44      0.36 o 
   2   6  13        2.22        1.72      0.62 o 
   3   6  13        6.36        5.62      0.97 o 
   4   6  13        1.60        0.81      0.61 o 
  -1   7  13        5.57        5.89      1.00 o 
   0   7  13        1.96        3.49      0.76 o 
   1   7  13        1.37        1.00      0.42 o 
   2   7  13        0.01       -0.38      0.46 o 
   3   7  13        0.65       -0.03      0.60 o 
   4   7  13        0.06       -0.20      0.67 o 
   0   8  13        0.23        0.35      0.63 o 
   1   8  13        5.47        5.21      1.00 o 
   2   8  13       15.42       19.32      1.46 o 
   3   8  13        0.50        0.61      0.64 o 
  -2  -4  14        5.40        6.48      0.87 o 
  -1  -4  14       15.23       16.82      1.17 o 
   0  -4  14        0.02        0.59      0.43 o 
  -3  -3  14       28.54       34.30      2.68 o 
  -2  -3  14        1.74        1.84      0.60 o 
  -1  -3  14        0.05        0.33      0.43 o 
   0  -3  14        4.57        3.10      0.47 o 
   1  -3  14       11.51       17.90      1.53 o 
   2  -3  14        0.03        1.33      0.82 o 
  -3  -2  14       25.56       25.08      1.41 o 
  -2  -2  14        0.80        0.36      0.60 o 
  -1  -2  14       33.66       35.18      1.49 o 
   0  -2  14       39.47       43.68      1.25 o 
   1  -2  14        0.16        0.92      0.64 o 
   2  -2  14        0.40        0.42      0.72 o 
  -3  -1  14       14.80       13.51      1.17 o 
  -2  -1  14        6.21        7.50      0.72 o 
  -1  -1  14       19.40       20.24      1.13 o 
   0  -1  14        1.24        2.71      0.40 o 
   1  -1  14        0.12        0.35      0.31 o 
   2  -1  14        5.58        4.65      0.97 o 
   3  -1  14        1.97        2.62      1.00 o 
  -4   0  14        8.63        9.41      1.79 o 
  -3   0  14        0.36        0.22      0.49 o 
  -2   0  14        0.50        0.79      0.37 o 
  -1   0  14        2.59        3.83      0.60 o 
   0   0  14        0.24        0.59      0.30 o 
   1   0  14        0.30        0.30      0.25 o 
   2   0  14        6.10        7.08      1.02 o 
   3   0  14        1.18        1.45      0.86 o 
  -3   1  14        1.29        1.17      0.58 o 
  -2   1  14        7.34        6.67      0.62 o 
  -1   1  14        7.55        8.77      1.66 o 
   0   1  14        4.93        2.50      0.45 o 
   1   1  14        0.09        0.21      0.27 o 
   2   1  14       27.59       29.72      1.40 o 
   3   1  14       34.14       43.89      2.38 o 
   4   1  14        4.89        3.44      1.29 o 
  -3   2  14        7.74        7.04      0.88 o 
  -2   2  14        2.78        2.88      0.50 o 
  -1   2  14       24.28       19.13      1.10 o 
   0   2  14       43.64       40.78      1.45 o 
   1   2  14        0.01        0.46      0.28 o 
   2   2  14       11.09       11.92      1.37 o 
   3   2  14       39.26       45.01      2.31 o 
   4   2  14        2.05        0.62      0.99 o 
  -3   3  14        0.18        0.48      0.51 o 
  -2   3  14       15.87       16.59      0.92 o 
  -1   3  14       45.88       47.33      1.94 o 
   0   3  14        8.28        9.31      0.84 o 
   1   3  14        0.96        0.48      0.28 o 
   2   3  14       55.07       57.35      1.90 o 
   3   3  14       13.48       15.61      1.43 o 
   4   3  14        0.45        0.47      0.87 o 
  -3   4  14        3.29        4.89      1.45 o 
  -2   4  14        6.01        6.44      0.99 o 
  -1   4  14        1.42        1.16      0.45 o 
   0   4  14        3.65        3.52      0.41 o 
   1   4  14        0.01        0.04      0.26 o 
   2   4  14       40.89       45.75      2.20 o 
   3   4  14        5.46        5.61      0.96 o 
   4   4  14        0.67        0.40      0.87 o 
  -2   5  14        8.81        8.14      0.93 o 
  -1   5  14       22.14       21.18      1.13 o 
   0   5  14       23.82       24.92      1.63 o 
   1   5  14       14.87       15.33      0.85 o 
   2   5  14        5.53        5.77      0.93 o 
   3   5  14        0.67        0.58      0.63 o 
   4   5  14        7.52        7.73      1.23 o 
  -1   6  14        1.48        0.86      0.69 o 
   0   6  14        4.41        4.78      1.02 o 
   1   6  14        0.00       -0.11      0.36 o 
   2   6  14       14.28       12.55      1.23 o 
   3   6  14        0.14        0.48      0.65 o 
   4   6  14        2.47        2.09      0.88 o 
   0   7  14        6.47        7.29      0.96 o 
   1   7  14       10.69       12.90      0.83 o 
   2   7  14       39.91       39.74      2.08 o 
   3   7  14        2.94        3.43      0.93 o 
  -2  -3  15        0.08        0.04      0.66 o 
  -1  -3  15       15.78       17.20      2.76 o 
   0  -3  15        8.66        8.33      0.69 o 
  -2  -2  15        0.29       -0.10      0.50 o 
  -1  -2  15        0.92        0.83      0.52 o 
   0  -2  15        0.24        0.65      0.36 o 
   1  -2  15        4.64        5.46      0.98 o 
   2  -2  15        0.20        0.28      0.79 o 
  -3  -1  15        5.26        5.07      1.14 o 
  -2  -1  15       37.56       39.00      1.65 o 
  -1  -1  15        0.82        0.52      0.46 o 
   0  -1  15       14.65       21.27      1.11 o 
   1  -1  15        2.00        1.28      0.69 o 
   2  -1  15        2.66        2.48      0.90 o 
  -3   0  15       10.17       11.39      1.13 o 
  -2   0  15        3.20        4.03      0.89 o 
  -1   0  15       18.44       23.87      1.27 o 
   0   0  15        0.08        0.43      0.32 o 
   1   0  15       10.60       12.39      0.72 o 
   2   0  15       42.14       46.60      2.38 o 
   3   0  15      201.34      266.36      7.96 o 
  -3   1  15        0.05        0.14      0.57 o 
  -2   1  15        3.96        4.19      0.69 o 
  -1   1  15        2.85        2.43      0.58 o 
   0   1  15        0.27        0.23      0.28 o 
   1   1  15        5.11        6.84      0.95 o 
   2   1  15      125.37      135.25      4.21 o 
   3   1  15        4.19        3.14      0.91 o 
  -3   2  15        0.08       -0.21      0.75 o 
  -2   2  15        0.90        0.63      0.59 o 
  -1   2  15        7.06        7.32      1.02 o 
   0   2  15        0.14        0.23      0.28 o 
   1   2  15        0.46        0.66      0.32 o 
   2   2  15        6.88        5.88      1.77 o 
   3   2  15        4.38        5.11      1.03 o 
  -2   3  15        0.21        0.42      0.47 o 
  -1   3  15       12.86       13.56      1.05 o 
   0   3  15       12.34       13.16      0.67 o 
   1   3  15       15.19       14.10      0.84 o 
   2   3  15        0.01       -0.39      0.53 o 
   3   3  15        2.44        2.99      0.88 o 
  -2   4  15       31.65       32.88      1.45 o 
  -1   4  15        5.32        5.16      0.79 o 
   0   4  15       15.59       15.60      1.06 o 
   1   4  15       24.73       25.28      1.10 o 
   2   4  15       18.68       21.12      1.52 o 
   3   4  15        1.22        0.59      0.68 o 
  -2   5  15       11.26       12.56      1.30 o 
  -1   5  15        3.49        3.03      0.64 o 
   0   5  15        9.77        9.92      1.27 o 
   1   5  15       43.72       43.64      1.43 o 
   2   5  15        0.06       -0.38      0.52 o 
   3   5  15        1.15        0.75      0.71 o 
  -1   6  15        8.25        6.99      1.57 o 
   0   6  15       13.62       15.57      1.53 o 
   1   6  15        0.78        0.72      0.43 o 
   2   6  15       10.97       11.55      1.25 o 
   3   6  15        1.28        1.40      0.78 o 
   1   7  15        2.60        2.60      0.52 o 
   2   7  15        0.00       -0.09      0.58 o 
  -1  -2  16        3.91        3.81      0.90 o 
   0  -2  16        4.73        9.13      1.12 o 
  -2  -1  16        8.86        8.49      1.17 o 
  -1  -1  16       24.88       29.07      3.50 o 
   0  -1  16        2.56        2.84      0.68 o 
   1  -1  16        1.17        1.53      0.57 o 
  -2   0  16       20.56       21.75      1.35 o 
  -1   0  16        6.42        7.67      0.89 o 
   0   0  16        1.77        1.69      0.40 o 
   1   0  16        0.76        1.00      0.50 o 
   2   0  16        1.57        1.45      0.81 o 
  -2   1  16        5.17        4.80      0.83 o 
  -1   1  16        0.91        0.66      0.49 o 
   0   1  16        0.00        0.18      0.32 o 
   1   1  16       16.08       16.37      0.84 o 
   2   1  16       52.04       60.96      2.21 o 
  -2   2  16        2.35        2.18      0.94 o 
  -1   2  16        7.38        5.28      0.94 o 
   0   2  16        7.45        9.39      1.80 o 
   1   2  16       76.41       83.25      1.89 o 
   2   2  16       11.67       12.69      1.05 o 
   3   2  16        0.23        0.68      0.72 o 
  -2   3  16       25.05       21.12      1.72 o 
  -1   3  16        5.95        4.05      0.75 o 
   0   3  16        1.88        1.54      0.58 o 
   1   3  16       10.38        9.99      0.70 o 
   2   3  16       35.17       38.90      2.16 o 
   3   3  16       11.29        7.77      1.20 o 
  -1   4  16       12.03       15.89      2.32 o 
   0   4  16        6.31        6.06      0.81 o 
   1   4  16       72.50       82.41      2.13 o 
   2   4  16        4.39        4.21      0.90 o 
   3   4  16        0.77        0.67      0.76 o 
  -1   5  16        5.45        6.35      0.91 o 
   0   5  16       10.09        9.55      1.29 o 
   1   5  16        0.32        0.19      0.39 o 
   2   5  16        0.85        0.64      0.65 o 
   1   6  16        2.65        2.57      0.53 o 
  -1   0  17        0.04        0.18      0.69 o 
   0   0  17        0.14        0.21      0.69 o 
  -1   1  17        0.01        0.53      0.72 o 
   0   1  17        9.78        9.97      0.98 o 
   1   1  17       71.90       82.32      3.11 o 
  -1   2  17        1.33        2.17      0.87 o 
   0   2  17        3.76        5.16      2.00 o 
   1   2  17       65.02       74.63      1.80 o 
   2   2  17        2.86        2.03      1.20 o 
  -1   3  17        3.48        3.55      1.01 o 
   0   3  17        4.79        5.05      1.59 o 
   1   3  17        4.71        5.04      0.61 o 
   2   3  17        1.55        1.76      0.81 o 
   0   4  17        0.00       -0.56      0.50 o 
   1   4  17       14.74       17.95      0.98 o 
                                                 
